# Supplementary material for: The Evolution of Gene Duplicates in Angiosperms and the Impact of Protein–Protein Interactions and the Mechanism of Duplication
Source: Genome Biol Evol. 2019 Jul 31;11(8):2292–305. doi: 10.1093/gbe/evz156 (PMC6735927; doi:10.1093/gbe/evz156)
Supplement: evz156_Supplementary_Data [file evz156_supplementary_data.zip]

Archive with 2 entries (2 files):
- Suppl legends.docx
- Supplemental_Tables_V5re.xlsx
