# Supplementary material for: The Evolution of Gene Duplicates in Angiosperms and the Impact of Protein–Protein Interactions and the Mechanism of Duplication
Source: Genome Biol Evol. 2019 Jul 31;11(8):2292–305. doi: 10.1093/gbe/evz156 (PMC6735927; doi:10.1093/gbe/evz156)
Supplement: evz156_Supplementary_Data [file evz156_supplementary_data.zip › Supplemental_Tables_V5re.xlsx]

## Sheet: Table S1
	Table S1: List of RNAseq experiments in the expression compendia for Arabidopsis.
DATASAMPLE	DATASERIES(ArrayExpress)	DATASERIES(GEO)	#DATATYPE	DATASOURCE	DATAPOINT	REPLICATE	SEQUENCER	READLENGTH	FASTQ_PRESENT	SIZE(GB)	DATASAMPLE	Tissue	Stress	GSM
GSM1047657	E-GEOD-43286	GSE43286	single	GEO	ABT	1	Illumina HiSeq 2000	50	TRUE	5000	GSM1047657	seedling	dark	GSM1047657
GSM1054087	E-GEOD-42968	GSE42968	single	GEO	ABF	1	Illumina HiSeq 2000	202	TRUE	7600	GSM1054087	seedling	antibiotic	GSM1054087
GSM1054088	E-GEOD-42968	GSE42968	single	GEO	ABF	2	Illumina HiSeq 2000	202	TRUE	20000	GSM1054088	seedling	antibiotic	GSM1054088
GSM1054089	E-GEOD-42968	GSE42968	single	GEO	ABF	3	Illumina HiSeq 2000	202	TRUE	12000	GSM1054089	seedling	antibiotic	GSM1054089
GSM1068665	E-GEOD-43703	GSE43703	single	GEO	ADV	1	Illumina HiSeq 2000	51	TRUE	15	GSM1068665	seedling	N/A	GSM1068665
GSM1068666	E-GEOD-43703	GSE43703	single	GEO	ADW	1	Illumina HiSeq 2000		FALSE		GSM1068666	seedling	N/A	GSM1068666
GSM1072464	E-GEOD-43865	GSE43865	single	GEO	AAW	1	Illumina Genome Analyzer IIx	77	TRUE	4400	GSM1072464	seedling	continuous_light	GSM1072464
GSM1072465	E-GEOD-43865	GSE43865	single	GEO	AAW	2	Illumina Genome Analyzer IIx	77	TRUE	5200	GSM1072465	seedling	continuous_light	GSM1072465
GSM1072466	E-GEOD-43865	GSE43865	single	GEO	AAW	3	Illumina Genome Analyzer IIx	77	TRUE	4400	GSM1072466	seedling	continuous_light	GSM1072466
GSM1072470	E-GEOD-43865	GSE43865	single	GEO	AAX	1	Illumina Genome Analyzer IIx	76	TRUE	3300	GSM1072470	seedling	long_day	GSM1072470
GSM1072471	E-GEOD-43865	GSE43865	single	GEO	AAX	2	Illumina Genome Analyzer IIx	77	TRUE	5300	GSM1072471	seedling	long_day	GSM1072471
GSM1072472	E-GEOD-43865	GSE43865	single	GEO	AAX	3	Illumina Genome Analyzer IIx	73	TRUE	2900	GSM1072472	seedling	long_day	GSM1072472
GSM1072473	E-GEOD-43865	GSE43865	single	GEO	AAY	1	Illumina Genome Analyzer IIx	76	TRUE	3800	GSM1072473	seedling	long_day	GSM1072473
GSM1072474	E-GEOD-43865	GSE43865	single	GEO	AAY	2	Illumina Genome Analyzer IIx	76	TRUE	3700	GSM1072474	seedling	long_day	GSM1072474
GSM1072475	E-GEOD-43865	GSE43865	single	GEO	AAY	3	Illumina Genome Analyzer IIx	77	TRUE	3300	GSM1072475	seedling	long_day	GSM1072475
GSM1072476	E-GEOD-43865	GSE43865	single	GEO	AAZ	1	Illumina Genome Analyzer IIx	72	TRUE	3500	GSM1072476	seedling	long_day	GSM1072476
GSM1072477	E-GEOD-43865	GSE43865	single	GEO	AAZ	2	Illumina Genome Analyzer IIx	77	TRUE	3000	GSM1072477	seedling	long_day	GSM1072477
GSM1072478	E-GEOD-43865	GSE43865	single	GEO	AAZ	3	Illumina Genome Analyzer IIx	75	TRUE	4600	GSM1072478	seedling	long_day	GSM1072478
GSM1072479	E-GEOD-43865	GSE43865	single	GEO	ABA	1	Illumina Genome Analyzer IIx	77	TRUE	3200	GSM1072479	seedling	long_day	GSM1072479
GSM1072480	E-GEOD-43865	GSE43865	single	GEO	ABA	2	Illumina Genome Analyzer IIx	77	TRUE	3500	GSM1072480	seedling	long_day	GSM1072480
GSM1072481	E-GEOD-43865	GSE43865	single	GEO	ABA	3	Illumina Genome Analyzer IIx	77	TRUE	2900	GSM1072481	seedling	long_day	GSM1072481
GSM1072482	E-GEOD-43865	GSE43865	single	GEO	ABB	1	Illumina Genome Analyzer IIx	77	TRUE	3400	GSM1072482	seedling	long_day	GSM1072482
GSM1072483	E-GEOD-43865	GSE43865	single	GEO	ABB	2	Illumina Genome Analyzer IIx	77	TRUE	3600	GSM1072483	seedling	long_day	GSM1072483
GSM1072484	E-GEOD-43865	GSE43865	single	GEO	ABB	3	Illumina Genome Analyzer IIx	64 -- 101	TRUE	3600	GSM1072484	seedling	long_day	GSM1072484
GSM1072485	E-GEOD-43865	GSE43865	single	GEO	ABC	1	Illumina Genome Analyzer IIx	76	TRUE	4200	GSM1072485	seedling	long_day	GSM1072485
GSM1072486	E-GEOD-43865	GSE43865	single	GEO	ABC	2	Illumina Genome Analyzer IIx	77	TRUE	3200	GSM1072486	seedling	long_day	GSM1072486
GSM1072487	E-GEOD-43865	GSE43865	single	GEO	ABC	3	Illumina Genome Analyzer IIx	76	TRUE	4000	GSM1072487	seedling	long_day	GSM1072487
GSM1173202	E-GEOD-48235	GSE48235	single	GEO	AAO	1	Illumina Genome Analyzer II	101	TRUE	8200	GSM1173202	rosette	N/A	GSM1173202
GSM1173203	E-GEOD-48235	GSE48235	single	GEO	AAO	2	Illumina Genome Analyzer II	101	TRUE	9500	GSM1173203	rosette	N/A	GSM1173203
GSM1173205	E-GEOD-48235	GSE48235	single	GEO	AAP	2	Illumina Genome Analyzer II	75	TRUE	11000	GSM1173205	rosette	drought	GSM1173205
GSM1226366	E-GEOD-43703	GSE43703	single	GEO	ADV	2	Illumina HiSeq 2000	51	TRUE	14	GSM1226366	seedling	N/A	GSM1226366
GSM1226367	E-GEOD-43703	GSE43703	single	GEO	ADW	2	Illumina HiSeq 2000		FALSE		GSM1226367	seedling	N/A	GSM1226367
GSM1239087	E-GEOD-51121	GSE51121	single	GEO	ADE	1	Illumina HiSeq 2000	50	TRUE	2000	GSM1239087	seedling	long_day	GSM1239087
GSM1239088	E-GEOD-51121	GSE51121	single	GEO	ADE	2	Illumina HiSeq 2000	50	TRUE	3300	GSM1239088	seedling	long_day	GSM1239088
GSM1242374	E-GEOD-51304	GSE51304	single	GEO	ADF	1	Illumina HiSeq 2000	50	TRUE	3500	GSM1242374	leaf	continuous_light	GSM1242374
GSM1242375	E-GEOD-51304	GSE51304	single	GEO	ADF	2	Illumina HiSeq 2000	51	TRUE	4700	GSM1242375	leaf	continuous_light	GSM1242375
GSM1252262	E-GEOD-51773	GSE51772	single	GEO	ACA	1	Illumina HiSeq 2000	101	TRUE	7700	GSM1252262	seedling	dark	GSM1252262
GSM1252263	E-GEOD-51773	GSE51772	single	GEO	ACA	2	Illumina HiSeq 2000	101	TRUE	8400	GSM1252263	seedling	dark	GSM1252263
GSM1252264	E-GEOD-51773	GSE51772	single	GEO	ADA	1	Illumina HiSeq 2000	101	TRUE	8400	GSM1252264	seedling	hormone	GSM1252264
GSM1252265	E-GEOD-51773	GSE51772	single	GEO	ADA	2	Illumina HiSeq 2000	101	TRUE	8400	GSM1252265	seedling	hormone	GSM1252265
GSM1281703	E-GEOD-53100	GSE53100	single	GEO	ADD	1	Illumina Genome Analyzer	36	TRUE	3100	GSM1281703	seedling	continuous_light	GSM1281703
GSM1281704	E-GEOD-53100	GSE53100	single	GEO	ADD	2	Illumina Genome Analyzer	36	TRUE	2600	GSM1281704	seedling	continuous_light	GSM1281704
GSM1321694	E-GEOD-54677	GSE54677	single	GEO	ADB	1	Illumina HiSeq 2000	51	TRUE	4600	GSM1321694	leaf	continuous_light	GSM1321694
GSM1321700	E-GEOD-54677	GSE54677	single	GEO	ADC	1	Illumina HiSeq 2000	50	TRUE	2000	GSM1321700	leaf	continuous_light	GSM1321700
GSM1321704	E-GEOD-54677	GSE54677	single	GEO	ADB	2	Illumina HiSeq 2000	51	TRUE	6000	GSM1321704	leaf	continuous_light	GSM1321704
GSM1321710	E-GEOD-54677	GSE54677	single	GEO	ADC	2	Illumina HiSeq 2000	51	TRUE	1400	GSM1321710	leaf	continuous_light	GSM1321710
GSM1398472	E-GEOD-57954	GSE57954	single	GEO	ABU	1	Illumina HiSeq 2000	50	TRUE	7500	GSM1398472	seedling	N/A	GSM1398472
GSM1398473	E-GEOD-57954	GSE57954	single	GEO	ABV	1	Illumina HiSeq 2000	50	TRUE	5400	GSM1398473	seedling	hormone	GSM1398473
GSM1398474	E-GEOD-57954	GSE57954	single	GEO	ABV	2	Illumina HiSeq 2000	50	TRUE	5900	GSM1398474	seedling	hormone	GSM1398474
GSM1398475	E-GEOD-57954	GSE57954	single	GEO	ABW	1	Illumina HiSeq 2000	50	TRUE	4800	GSM1398475	seedling	hormone	GSM1398475
GSM1398476	E-GEOD-57954	GSE57954	single	GEO	ABW	2	Illumina HiSeq 2000	50	TRUE	6300	GSM1398476	seedling	hormone	GSM1398476
GSM1429679	E-GEOD-59167	GSE59167	single	GEO	AAF	1	Illumina HiSeq 2000	101	TRUE	9400	GSM1429679	root	N/A	GSM1429679
GSM1429680	E-GEOD-59167	GSE59167	single	GEO	AAF	2	Illumina HiSeq 2000	101	TRUE	8800	GSM1429680	root	N/A	GSM1429680
GSM1429681	E-GEOD-59167	GSE59167	single	GEO	AAF	3	Illumina HiSeq 2000	101	TRUE	8700	GSM1429681	root	N/A	GSM1429681
GSM1477527	E-GEOD-60387	GSE60387	paired	GEO	AAA	1	Illumina HiSeq 1500	202	TRUE	2700	GSM1477527	seedling	continuous_light	GSM1477527
GSM1477528	E-GEOD-60387	GSE60387	paired	GEO	AAA	1	Illumina HiSeq 1500	202	TRUE	2700	GSM1477528	seedling	continuous_light	GSM1477528
GSM1477529	E-GEOD-60387	GSE60387	paired	GEO	AAA	2	Illumina HiSeq 1500	202	TRUE	14000	GSM1477529	seedling	continuous_light	GSM1477529
GSM1477530	E-GEOD-60387	GSE60387	paired	GEO	AAA	2	Illumina HiSeq 1500	202	TRUE	14000	GSM1477530	seedling	continuous_light	GSM1477530
GSM1477531	E-GEOD-60387	GSE60387	paired	GEO	AAA	3	Illumina HiSeq 1500	202	TRUE	7100	GSM1477531	seedling	continuous_light	GSM1477531
GSM1477532	E-GEOD-60387	GSE60387	paired	GEO	AAA	3	Illumina HiSeq 1500	202	TRUE	7100	GSM1477532	seedling	continuous_light	GSM1477532
GSM1477539	E-GEOD-60387	GSE60387	paired	GEO	AAB	1	Illumina HiSeq 1500	202	TRUE	4700	GSM1477539	seedling	continuous_light	GSM1477539
GSM1477540	E-GEOD-60387	GSE60387	paired	GEO	AAB	1	Illumina HiSeq 1500	202	TRUE	4700	GSM1477540	seedling	continuous_light	GSM1477540
GSM1477541	E-GEOD-60387	GSE60387	paired	GEO	AAB	2	Illumina HiSeq 1500	202	TRUE	11000	GSM1477541	seedling	continuous_light	GSM1477541
GSM1477542	E-GEOD-60387	GSE60387	paired	GEO	AAB	2	Illumina HiSeq 1500	202	TRUE	11000	GSM1477542	seedling	continuous_light	GSM1477542
GSM1477543	E-GEOD-60387	GSE60387	paired	GEO	AAB	3	Illumina HiSeq 1500	202	TRUE	7300	GSM1477543	seedling	continuous_light	GSM1477543
GSM1477544	E-GEOD-60387	GSE60387	paired	GEO	AAB	3	Illumina HiSeq 1500	202	TRUE	7300	GSM1477544	seedling	continuous_light	GSM1477544
GSM1496098	E-GEOD-61061	GSE61061	single	GEO	AAJ	1	Illumina HiSeq 2000	178	TRUE	18000	GSM1496098	seed	cold	GSM1496098
GSM1496099	E-GEOD-61061	GSE61061	single	GEO	AAJ	2	Illumina HiSeq 2000	177	TRUE	29000	GSM1496099	seed	cold	GSM1496099
GSM1496100	E-GEOD-61061	GSE61061	single	GEO	AAJ	3	Illumina HiSeq 2000	178	TRUE	21000	GSM1496100	seed	cold	GSM1496100
GSM1496101	E-GEOD-61061	GSE61061	single	GEO	AAK	1	Illumina HiSeq 2000	178	TRUE	19000	GSM1496101	seed	warm	GSM1496101
GSM1496102	E-GEOD-61061	GSE61061	single	GEO	AAK	2	Illumina HiSeq 2000	179	TRUE	16000	GSM1496102	seed	warm	GSM1496102
GSM1496103	E-GEOD-61061	GSE61061	single	GEO	AAK	3	Illumina HiSeq 2000	179	TRUE	11000	GSM1496103	seed	warm	GSM1496103
GSM1507912	E-GEOD-61542	GSE61542	single	GEO	AAH	1	Illumina HiSeq 2500	51	TRUE	5100	GSM1507912	rosette	N/A	GSM1507912
GSM1507913	E-GEOD-61542	GSE61542	single	GEO	AAH	2	Illumina HiSeq 2500	51	TRUE	7200	GSM1507913	rosette	N/A	GSM1507913
GSM1507914	E-GEOD-61542	GSE61542	single	GEO	AAH	3	Illumina HiSeq 2500	51	TRUE	5500	GSM1507914	rosette	N/A	GSM1507914
GSM1507915	E-GEOD-61542	GSE61542	single	GEO	AAI	1	Illumina HiSeq 2500	51	TRUE	6600	GSM1507915	rosette	ozone	GSM1507915
GSM1507916	E-GEOD-61542	GSE61542	single	GEO	AAI	2	Illumina HiSeq 2500	51	TRUE	7900	GSM1507916	rosette	ozone	GSM1507916
GSM1507917	E-GEOD-61542	GSE61542	single	GEO	AAI	3	Illumina HiSeq 2500	51	TRUE	5900	GSM1507917	rosette	ozone	GSM1507917
GSM608536	E-GEOD-24696	GSE24696	single	GEO	AAS	1	Illumina Genome Analyzer II	35	TRUE	779	GSM608536	shoot	copper_nutrient	GSM608536
GSM608537	E-GEOD-24696	GSE24696	single	GEO	AAT	1	Illumina Genome Analyzer II	35	TRUE	919	GSM608537	shoot	copper_deficient	GSM608537
GSM608540	E-GEOD-24696	GSE24696	single	GEO	AAU	1	Illumina Genome Analyzer II	35	TRUE	460	GSM608540	root	copper_nutrient	GSM608540
GSM608541	E-GEOD-24696	GSE24696	single	GEO	AAV	1	Illumina Genome Analyzer II	35	TRUE	752	GSM608541	root	copper_deficient	GSM608541
GSM762070	E-GEOD-30720	GSE30720	single	GEO	ABS	1	Illumina Genome Analyzer IIx	82	TRUE	1500	GSM762070	seedling	long_day	GSM762070
GSM762071	E-GEOD-30720	GSE30720	single	GEO	ABS	2	Illumina Genome Analyzer IIx	82	TRUE	1500	GSM762071	seedling	long_day	GSM762071
GSM762072	E-GEOD-30720	GSE30720	single	GEO	ABS	3	Illumina Genome Analyzer IIx	82	TRUE	1600	GSM762072	seedling	long_day	GSM762072
GSM762073	E-GEOD-30720	GSE30720	single	GEO	ABS	4	Illumina Genome Analyzer IIx	82	TRUE	1600	GSM762073	seedling	long_day	GSM762073
GSM764077	E-GEOD-30795	GSE30795	single	GEO	ABP	1	Illumina Genome Analyzer IIx	82	TRUE	7800	GSM764077	seedling	long_day	GSM764077
GSM764078	E-GEOD-30795	GSE30795	single	GEO	ABQ	1	Illumina Genome Analyzer IIx	82	TRUE	8500	GSM764078	root	long_day	GSM764078
GSM764079	E-GEOD-30795	GSE30795	single	GEO	ABR	1	Illumina Genome Analyzer IIx	82	TRUE	7900	GSM764079	flower	long_day	GSM764079
GSM847334	E-GEOD-34318	GSE34318	single	GEO	ADM	1	Illumina Genome Analyzer II	35	TRUE	2900	GSM847334	seedling	N/A	GSM847334
GSM847335	E-GEOD-34318	GSE34318	single	GEO	ADM	2	Illumina Genome Analyzer II	35	TRUE	3500	GSM847335	seedling	N/A	GSM847335
GSM847336	E-GEOD-34318	GSE34318	single	GEO	ADM	3	Illumina Genome Analyzer II	35	TRUE	1400	GSM847336	seedling	N/A	GSM847336
GSM847337	E-GEOD-34318	GSE34318	single	GEO	ADN	1	Illumina Genome Analyzer II	35	TRUE	3300	GSM847337	flower	N/A	GSM847337
GSM847339	E-GEOD-34318	GSE34318	single	GEO	ADN	3	Illumina Genome Analyzer II	35	TRUE	1800	GSM847339	flower	N/A	GSM847339
GSM849859	E-GEOD-34476	GSE34476	single	GEO	ABM	1	Illumina Genome Analyzer II	35	TRUE	577	GSM849859	shoot	long_day	GSM849859
GSM849860	E-GEOD-34476	GSE34476	single	GEO	ABM	2	Illumina Genome Analyzer II	35	TRUE	347	GSM849860	shoot	long_day	GSM849860
GSM849861	E-GEOD-34476	GSE34476	single	GEO	ABM	3	Illumina Genome Analyzer II	72	TRUE	3100	GSM849861	shoot	long_day	GSM849861
GSM849862	E-GEOD-34476	GSE34476	single	GEO	ABN	1	Illumina Genome Analyzer II	35	TRUE	611	GSM849862	shoot	long_day	GSM849862
GSM849863	E-GEOD-34476	GSE34476	single	GEO	ABN	2	Illumina Genome Analyzer II	35	TRUE	528	GSM849863	shoot	long_day	GSM849863
GSM849864	E-GEOD-34476	GSE34476	single	GEO	ABN	3	Illumina Genome Analyzer II	72	TRUE	2000	GSM849864	shoot	long_day	GSM849864
GSM849865	E-GEOD-34476	GSE34476	single	GEO	ABO	1	Illumina Genome Analyzer II	35	TRUE	689	GSM849865	shoot	long_day	GSM849865
GSM849866	E-GEOD-34476	GSE34476	single	GEO	ABO	2	Illumina Genome Analyzer II	35	TRUE	465	GSM849866	shoot	long_day	GSM849866
GSM849867	E-GEOD-34476	GSE34476	single	GEO	ABO	3	Illumina Genome Analyzer II	72	TRUE	2800	GSM849867	shoot	long_day	GSM849867
GSM865212	E-GEOD-35288	GSE35288	single	GEO	ABE	1	Illumina HiSeq 2000	100	TRUE	5100	GSM865212	flower	N/A	GSM865212
GSM865213	E-GEOD-35288	GSE35288	single	GEO	ABE	2	Illumina HiSeq 2000	100	TRUE	6300	GSM865213	flower	N/A	GSM865213
GSM865214	E-GEOD-35288	GSE35288	single	GEO	ABE	3	Illumina HiSeq 2000	100	TRUE	5100	GSM865214	flower	N/A	GSM865214
GSM867674	E-GEOD-35408	GSE35408	single	GEO	ABI	1	Illumina HiSeq 2000	36	TRUE	1800	GSM867674	stem	dark	GSM867674
GSM867675	E-GEOD-35408	GSE35408	single	GEO	ABJ	1	Illumina HiSeq 2000	36	TRUE	2300	GSM867675	stem	dark	GSM867675
GSM867676	E-GEOD-35408	GSE35408	single	GEO	ABK	1	Illumina HiSeq 2000	36	TRUE	3400	GSM867676	stem	dark	GSM867676
GSM867677	E-GEOD-35408	GSE35408	single	GEO	ABL	1	Illumina HiSeq 2000	36	TRUE	2800	GSM867677	stem	dark	GSM867677
GSM912634	E-GEOD-37159	GSE37159	single	GEO	ABH	1	Illumina HiSeq 2000	36	TRUE	6300	GSM912634	seedling	dark	GSM912634
GSM912635	E-GEOD-37159	GSE37159	single	GEO	ABH	2	Illumina HiSeq 2000	36	TRUE	3800	GSM912635	seedling	dark	GSM912635
GSM938340	E-GEOD-38286	GSE38286	single	GEO	ADL	1	Illumina HiSeq 2000	100	TRUE	49000	GSM938340	rosette	N/A	GSM938340
GSM938341	E-GEOD-38286	GSE38286	single	GEO	ADL	2	Illumina HiSeq 2000	50	TRUE	12000	GSM938341	rosette	N/A	GSM938341
GSM938342	E-GEOD-38286	GSE38286	single	GEO	ADL	3	Illumina HiSeq 2000	50	TRUE	4700	GSM938342	rosette	N/A	GSM938342
GSM938343	E-GEOD-38286	GSE38286	single	GEO	ADL	4	Illumina HiSeq 2000	50	TRUE	6400	GSM938343	rosette	N/A	GSM938343
GSM941528	E-GEOD-38400	GSE38400	single	GEO	ABG	1	Illumina HiSeq 2000	55	TRUE	7100	GSM941528	seedling	N/A	GSM941528
GSM941529	E-GEOD-38400	GSE38400	single	GEO	ABG	2	Illumina HiSeq 2000	48	TRUE	6700	GSM941529	seedling	N/A	GSM941529
GSM941530	E-GEOD-38400	GSE38400	single	GEO	ABG	3	Illumina HiSeq 2000	48	TRUE	8900	GSM941530	seedling	N/A	GSM941530
GSM951964	E-GEOD-35408	GSE35408	single	GEO	ABI	2	Illumina HiSeq 2000	36	TRUE	3400	GSM951964	stem	dark	GSM951964
GSM951965	E-GEOD-35408	GSE35408	single	GEO	ABJ	2	Illumina HiSeq 2000	36	TRUE	3300	GSM951965	stem	dark	GSM951965
GSM951966	E-GEOD-35408	GSE35408	single	GEO	ABK	2	Illumina HiSeq 2000	36	TRUE	3300	GSM951966	stem	dark	GSM951966
GSM951967	E-GEOD-35408	GSE35408	single	GEO	ABL	2	Illumina HiSeq 2000	36	TRUE	3500	GSM951967	stem	dark	GSM951967
GSM958257	E-GEOD-39214	GSE39214	single	GEO	ABD	1	Illumina HiSeq 2000	36	TRUE	5700	GSM958257	seedling	dark	GSM958257
GSM958258	E-GEOD-39214	GSE39214	single	GEO	ABD	2	Illumina HiSeq 2000	50	TRUE	8400	GSM958258	seedling	dark	GSM958258
GSM958259	E-GEOD-39214	GSE39214	single	GEO	ABD	3	Illumina HiSeq 2000	50	TRUE	8000	GSM958259	seedling	dark	GSM958259

## Sheet: Table S2
Table S2: List of RNAseq experiments in the expression compendia for tomato.
TYPE	Accession	Study	Experiment	SRRUN	SRSAMPLE	Replicate	Title	type of replicates	length	cultivar	Instrument	Submitter
SINGLE	ERA285201	ERP004750	ERX392666	ERR426391	ERS401589	1	fruit || presence of Funneliformis mosseae fungus	Biological			Illumina Genome Analyzer	University of Turin
SINGLE	ERA285201	ERP004750	ERX392669	ERR426392	ERS401591	2	fruit || presence of Funneliformis mosseae fungus	Biological			Illumina Genome Analyzer	University of Turin
SINGLE	ERA285201	ERP004750	ERX392667	ERR426393	ERS401590	1	fruit WT	Biological			Illumina Genome Analyzer	University of Turin
SINGLE	ERA285201	ERP004750	ERX392668	ERR426394	ERS401588	2	fruit WT	Biological			Illumina Genome Analyzer	University of Turin
PAIRED	SRA096795	SRP028618	SRX333074	SRR950390	SRS468483	1	leaves of 0d after TYLCV infection	None	100	CLN2777A	Illumina HiSeq 2000	Jiangsu Academy of Agricultural Sciences
PAIRED	SRA096795	SRP028618	SRX344034	SRR963469	SRS476235	1	leaves of 3,5,7d after TYLCV infection	None	120	CLN2777A	Illumina HiSeq 2000	Jiangsu Academy of Agricultural Sciences
PAIRED	SRA096795	SRP028618	SRX344073	SRR963794	SRS476243	1	leaves of 0d after TYLCV infection	None	100	TMXA48-4-0	Illumina HiSeq 2000	Jiangsu Academy of Agricultural Sciences
PAIRED	SRA096795	SRP028618	SRX344076	SRR963795	SRS476245	1	leaves of 3,5,7d after TYLCV infection	None	100	TMXA48-4-0	Illumina HiSeq 2000	Jiangsu Academy of Agricultural Sciences
PAIRED	SRA057692	SRP015125	SRX180830	SRR570032	SRS359482	1	13d_DL2_A_idx01 || Cytokinin	Technical	180		Illumina HiSeq 2000	National Center for Genome Resources
SINGLE	SRA057692	SRP015125	SRX180831	SRR570033	SRS359482	2	13d_DL2_A_idx01 || Cytokinin	Technical	0		Illumina Genome Analyzer IIx	National Center for Genome Resources
SINGLE	SRA057692	SRP015125	SRX180832	SRR570034	SRS359482	3	13d_DL2_A_idx01 || Cytokinin	Technical	0		Illumina Genome Analyzer IIx	National Center for Genome Resources
PAIRED	SRA057692	SRP015125	SRX180833	SRR570035	SRS359483	1	13d_BL2_A_idx02 || Cytokinin	Technical	180		Illumina HiSeq 2000	National Center for Genome Resources
SINGLE	SRA057692	SRP015125	SRX180834	SRR570036	SRS359483	2	13d_BL2_A_idx02 || Cytokinin	Technical	0		Illumina Genome Analyzer IIx	National Center for Genome Resources
SINGLE	SRA057692	SRP015125	SRX180835	SRR570037	SRS359483	3	13d_BL2_A_idx02 || Cytokinin	Technical	0		Illumina Genome Analyzer IIx	National Center for Genome Resources
PAIRED	SRA057692	SRP015125	SRX180836	SRR570038	SRS359484	1	13d_DL24_A_idx03 || Cytokinin	Technical	180		Illumina HiSeq 2000	National Center for Genome Resources
SINGLE	SRA057692	SRP015125	SRX180837	SRR570039	SRS359484	2	13d_DL24_A_idx03 || Cytokinin	Technical	0		Illumina Genome Analyzer IIx	National Center for Genome Resources
SINGLE	SRA057692	SRP015125	SRX180838	SRR570040	SRS359484	3	13d_DL24_A_idx03 || Cytokinin	Technical	0		Illumina Genome Analyzer IIx	National Center for Genome Resources
PAIRED	SRA057692	SRP015125	SRX180839	SRR570041	SRS359485	1	13d_BL24_A_idx04 || Cytokinin	Technical	180		Illumina HiSeq 2000	National Center for Genome Resources
SINGLE	SRA057692	SRP015125	SRX180840	SRR570042	SRS359485	2	13d_BL24_A_idx04 || Cytokinin	Technical	0		Illumina Genome Analyzer IIx	National Center for Genome Resources
SINGLE	SRA057692	SRP015125	SRX180841	SRR570043	SRS359485	3	13d_BL24_A_idx04 || Cytokinin	Technical	0		Illumina Genome Analyzer IIx	National Center for Genome Resources
PAIRED	SRA057692	SRP015125	SRX180842	SRR570044	SRS359486	1	35d_DL2_A_idx05 || Cytokinin	Technical	180		Illumina HiSeq 2000	National Center for Genome Resources
PAIRED	SRA057692	SRP015125	SRX180843	SRR570045	SRS359486	2	35d_DL2_A_idx05 || Cytokinin	Technical	180		Illumina HiSeq 2000	National Center for Genome Resources
PAIRED	SRA057692	SRP015125	SRX180844	SRR570046	SRS359487	1	35d_BL2_A_idx06 || Cytokinin	Technical	180		Illumina HiSeq 2000	National Center for Genome Resources
PAIRED	SRA057692	SRP015125	SRX180845	SRR570047	SRS359487	2	35d_BL2_A_idx06 || Cytokinin	Technical	180		Illumina HiSeq 2000	National Center for Genome Resources
PAIRED	SRA057692	SRP015125	SRX180846	SRR570048	SRS359488	1	35d_DL24_A_idx07 || Cytokinin	Technical	180		Illumina HiSeq 2000	National Center for Genome Resources
PAIRED	SRA057692	SRP015125	SRX180847	SRR570049	SRS359488	2	35d_DL24_A_idx07 || Cytokinin	Technical	180		Illumina HiSeq 2000	National Center for Genome Resources
PAIRED	SRA057692	SRP015125	SRX180848	SRR570050	SRS359489	1	35d_BL24_A_idx08 || Cytokinin	Technical	180		Illumina HiSeq 2000	National Center for Genome Resources
PAIRED	SRA057692	SRP015125	SRX180849	SRR570051	SRS359489	2	35d_BL24_A_idx08 || Cytokinin	Technical	180		Illumina HiSeq 2000	National Center for Genome Resources
PAIRED	SRA057692	SRP015125	SRX180850	SRR570052	SRS359490	1	13d_DL2_B_idx09 || Cytokinin	Technical	180		Illumina HiSeq 2000	National Center for Genome Resources
PAIRED	SRA057692	SRP015125	SRX180851	SRR570053	SRS359490	2	13d_DL2_B_idx09 || Cytokinin	Technical	180		Illumina HiSeq 2000	National Center for Genome Resources
PAIRED	SRA057692	SRP015125	SRX180852	SRR570054	SRS359491	1	13d_BL2_B_idx10 || Cytokinin	Technical	180		Illumina HiSeq 2000	National Center for Genome Resources
PAIRED	SRA057692	SRP015125	SRX180853	SRR570055	SRS359491	2	13d_BL2_B_idx10 || Cytokinin	Technical	180		Illumina HiSeq 2000	National Center for Genome Resources
PAIRED	SRA057692	SRP015125	SRX180854	SRR570056	SRS359492	1	13d_DL24_B_idx11 || Cytokinin	Technical	180		Illumina HiSeq 2000	National Center for Genome Resources
PAIRED	SRA057692	SRP015125	SRX180855	SRR570057	SRS359492	2	13d_DL24_B_idx11 || Cytokinin	Technical	180		Illumina HiSeq 2000	National Center for Genome Resources
PAIRED	SRA057692	SRP015125	SRX180856	SRR570058	SRS359493	1	13d_BL24_B_idx12 || Cytokinin	Technical	180		Illumina HiSeq 2000	National Center for Genome Resources
PAIRED	SRA057692	SRP015125	SRX180857	SRR570059	SRS359493	2	13d_BL24_B_idx12 || Cytokinin	Technical	180		Illumina HiSeq 2000	National Center for Genome Resources
PAIRED	SRA057692	SRP015125	SRX180858	SRR570060	SRS359494	1	35d_DL2_B_idx01 || Cytokinin	Technical	180		Illumina HiSeq 2000	National Center for Genome Resources
PAIRED	SRA057692	SRP015125	SRX180859	SRR570061	SRS359495	1	35d_BL2_B_idx02 || Cytokinin	Technical	180		Illumina HiSeq 2000	National Center for Genome Resources
SINGLE	SRA058709	SRP016032	SRX186195	SRR567659	SRS362351	1	5DWR_I_lib	Technical			Illumina Genome Analyzer IIx	National Center for Genome Resources
SINGLE	SRA058709	SRP016032	SRX186196	SRR567660	SRS362351	2	5DWR_I_lib	Technical			Illumina Genome Analyzer IIx	National Center for Genome Resources
SINGLE	SRA058709	SRP016032	SRX186197	SRR567661	SRS362352	1	5BWR_I_lib	Technical			Illumina Genome Analyzer IIx	National Center for Genome Resources
SINGLE	SRA058709	SRP016032	SRX186198	SRR567662	SRS362352	2	5BWR_I_lib	Technical			Illumina Genome Analyzer IIx	National Center for Genome Resources
SINGLE	SRA058709	SRP016032	SRX186199	SRR567663	SRS362353	1	5DLR_I_lib	Technical			Illumina Genome Analyzer IIx	National Center for Genome Resources
SINGLE	SRA058709	SRP016032	SRX186200	SRR567664	SRS362353	2	5DLR_I_lib	Technical			Illumina Genome Analyzer IIx	National Center for Genome Resources
SINGLE	SRA058709	SRP016032	SRX186201	SRR567665	SRS362354	1	5BLR_I_lib	Technical			Illumina Genome Analyzer IIx	National Center for Genome Resources
SINGLE	SRA058709	SRP016032	SRX186202	SRR567666	SRS362354	2	5BLR_I_lib	Technical			Illumina Genome Analyzer IIx	National Center for Genome Resources
SINGLE	SRA058709	SRP016032	SRX186203	SRR567667	SRS362355	1	5DRT_I_lib	Technical			Illumina Genome Analyzer IIx	National Center for Genome Resources
SINGLE	SRA058709	SRP016032	SRX186204	SRR567668	SRS362355	2	5DRT_I_lib	Technical			Illumina Genome Analyzer IIx	National Center for Genome Resources
SINGLE	SRA058709	SRP016032	SRX186205	SRR567669	SRS362356	1	5BRT_I_lib	Technical			Illumina Genome Analyzer IIx	National Center for Genome Resources
SINGLE	SRA058709	SRP016032	SRX186206	SRR567670	SRS362356	2	5BRT_I_lib	Technical			Illumina Genome Analyzer IIx	National Center for Genome Resources
SINGLE	SRA058709	SRP016032	SRX186207	SRR567671	SRS362357	1	5DWR_II_lib	Technical			Illumina Genome Analyzer IIx	National Center for Genome Resources
SINGLE	SRA058709	SRP016032	SRX186208	SRR567672	SRS362357	2	5DWR_II_lib	Technical			Illumina Genome Analyzer IIx	National Center for Genome Resources
SINGLE	SRA058709	SRP016032	SRX186209	SRR567673	SRS362358	1	5BWR_II_lib	Technical			Illumina Genome Analyzer IIx	National Center for Genome Resources
SINGLE	SRA058709	SRP016032	SRX186210	SRR567674	SRS362358	2	5BWR_II_lib	Technical			Illumina Genome Analyzer IIx	National Center for Genome Resources
SINGLE	SRA058709	SRP016032	SRX186211	SRR567675	SRS362359	1	5dLR_II_lib	Technical			Illumina Genome Analyzer IIx	National Center for Genome Resources
SINGLE	SRA058709	SRP016032	SRX186212	SRR567676	SRS362359	2	5dLR_II_lib	Technical			Illumina Genome Analyzer IIx	National Center for Genome Resources
SINGLE	SRA058709	SRP016032	SRX186213	SRR567677	SRS362360	1	5BLR_II_lib	Technical			Illumina Genome Analyzer IIx	National Center for Genome Resources
SINGLE	SRA058709	SRP016032	SRX186214	SRR567678	SRS362360	2	5BLR_II_lib	Technical			Illumina Genome Analyzer IIx	National Center for Genome Resources
SINGLE	SRA058709	SRP016032	SRX186215	SRR567679	SRS362361	1	5DRT_II_lib	Technical			Illumina Genome Analyzer IIx	National Center for Genome Resources
SINGLE	SRA058709	SRP016032	SRX186216	SRR567680	SRS362361	2	5DRT_II_lib	Technical			Illumina Genome Analyzer IIx	National Center for Genome Resources
SINGLE	SRA058709	SRP016032	SRX186217	SRR567681	SRS362362	1	5BRT_II_lib	Technical			Illumina Genome Analyzer IIx	National Center for Genome Resources
SINGLE	SRA058709	SRP016032	SRX186218	SRR567682	SRS362362	2	5BRT_II_lib	Technical			Illumina Genome Analyzer IIx	National Center for Genome Resources
SINGLE	SRA058709	SRP016032	SRX186219	SRR567683	SRS362363	1	5NWR_I_lib	Technical			Illumina Genome Analyzer IIx	National Center for Genome Resources
SINGLE	SRA058709	SRP016032	SRX186220	SRR567684	SRS362363	2	5NWR_I_lib	Technical			Illumina Genome Analyzer IIx	National Center for Genome Resources
SINGLE	SRA058709	SRP016032	SRX186221	SRR567685	SRS362364	1	5NLR_I_lib	Technical			Illumina Genome Analyzer IIx	National Center for Genome Resources
SINGLE	SRA058709	SRP016032	SRX186222	SRR567686	SRS362364	2	5NLR_I_lib	Technical			Illumina Genome Analyzer IIx	National Center for Genome Resources
SINGLE	SRA058709	SRP016032	SRX186223	SRR567687	SRS362365	1	5NRT_I_lib	Technical			Illumina Genome Analyzer IIx	National Center for Genome Resources
SINGLE	SRA058709	SRP016032	SRX186224	SRR567688	SRS362365	2	5NRT_I_lib	Technical			Illumina Genome Analyzer IIx	National Center for Genome Resources
SINGLE	SRA058709	SRP016032	SRX186225	SRR567689	SRS362366	1	5NWR_II_lib	Technical			Illumina Genome Analyzer IIx	National Center for Genome Resources
SINGLE	SRA058709	SRP016032	SRX186226	SRR567690	SRS362366	2	5NWR_II_lib	Technical			Illumina Genome Analyzer IIx	National Center for Genome Resources
SINGLE	SRA058709	SRP016032	SRX186227	SRR567691	SRS362367	1	5NLR_II_lib	Technical			Illumina Genome Analyzer IIx	National Center for Genome Resources
SINGLE	SRA058709	SRP016032	SRX186228	SRR567692	SRS362367	2	5NLR_II_lib	Technical			Illumina Genome Analyzer IIx	National Center for Genome Resources
SINGLE	SRA058709	SRP016032	SRX186229	SRR567693	SRS362368	1	5NRT_II_lib	Technical			Illumina Genome Analyzer IIx	National Center for Genome Resources
SINGLE	SRA058709	SRP016032	SRX186230	SRR567694	SRS362368	2	5NRT_II_lib	Technical			Illumina Genome Analyzer IIx	National Center for Genome Resources
PAIRED	SRA092115	SRP026374	SRX316591	SRR924101	SRS454051	1	ABA treated tomato (1d)	Technical	0		Illumina HiSeq 1997	Chengdu Institute of Biology, Chinese Academy of S
PAIRED	SRA092115	SRP026374	SRX318065	SRR926182	SRS454051	2	ABA treated tomato (1d)	Technical	0		Illumina HiSeq 1998	Chengdu Institute of Biology, Chinese Academy of S
PAIRED	SRA092115	SRP026374	SRX316592	SRR924102	SRS454052	1	control tomato	Technical	0		Illumina HiSeq 1999	Chengdu Institute of Biology, Chinese Academy of S
PAIRED	SRA092115	SRP026374	SRX318066	SRR926185	SRS454052	2	control tomato	Technical	0		Illumina HiSeq 2000	Chengdu Institute of Biology, Chinese Academy of S
PAIRED	SRA092115	SRP026374	SRX332178	SRR948546	SRS467629	1	ABA treated tomato sample (2d)	None	200		Illumina HiSeq 2000	Chengdu Institute of Biology, Chinese Academy of S
SINGLE	SRA109351	SRP032450	SRX372009	SRR1022870	SRS497439	1	control (35S:LhG4) || 14 days after sowing || seedlings shoots	Biological		M82	Illumina HiSeq 2000	Gene Expression Omnibus
SINGLE	SRA109351	SRP032450	SRX372010	SRR1022871	SRS497440	2	control (35S:LhG4) || 14 days after sowing || seedlings shoots	Biological		M82	Illumina HiSeq 2000	Gene Expression Omnibus
SINGLE	SRA109351	SRP032450	SRX372011	SRR1022872	SRS497441	1	SlDCL1 silenced (35S>>SlDCL1IR) || 14 days after sowing || seedlings shoots	Biological		M82	Illumina HiSeq 2000	Gene Expression Omnibus
SINGLE	SRA109351	SRP032450	SRX372012	SRR1022873	SRS497442	2	SlDCL1 silenced (35S>>SlDCL1IR) || 14 days after sowing || seedlings shoots	Biological		M82	Illumina HiSeq 2000	Gene Expression Omnibus
SINGLE	SRA079879	SRP022909	SRX283495	SRR863016	SRS425252	1	M82_IM	Technical		M82	Illumina HiSeq 2000	Boyce Thompson Institute
SINGLE	SRA079879	SRP022909	SRX283495	SRR863017	SRS425252	2	M82_IM	Technical		M82	Illumina HiSeq 2000	Boyce Thompson Institute
SINGLE	SRA079879	SRP022909	SRX283495	SRR863018	SRS425252	3	M82_IM	Technical		M82	Illumina HiSeq 2000	Boyce Thompson Institute
SINGLE	SRA079879	SRP022909	SRX283496	SRR863019	SRS425253	1	Immature green (15 days pos anthesis) || transgenic fruit over-expressing SlGLK2	Technical		M82	Illumina HiSeq 2000	Boyce Thompson Institute
SINGLE	SRA079879	SRP022909	SRX283496	SRR863020	SRS425253	2	Immature green (15 days pos anthesis) || transgenic fruit over-expressing SlGLK2	Technical		M82	Illumina HiSeq 2000	Boyce Thompson Institute
SINGLE	SRA079879	SRP022909	SRX283496	SRR863021	SRS425253	3	Immature green (15 days pos anthesis) || transgenic fruit over-expressing SlGLK2	Technical		M82	Illumina HiSeq 2000	Boyce Thompson Institute
SINGLE	SRA079879	SRP022909	SRX283497	SRR863022	SRS425254	1	Immature green (15 days pos anthesis) || transgenic fruit over-expressing SlGLK1	Technical		M82	Illumina HiSeq 2000	Boyce Thompson Institute
SINGLE	SRA079879	SRP022909	SRX283497	SRR863023	SRS425254	2	Immature green (15 days pos anthesis) || transgenic fruit over-expressing SlGLK1	Technical		M82	Illumina HiSeq 2000	Boyce Thompson Institute
SINGLE	SRA079879	SRP022909	SRX283498	SRR863024	SRS425255	1	Red ripe (breaker+10 days) || fruit tissue	Technical		M82	Illumina HiSeq 2000	Boyce Thompson Institute
SINGLE	SRA079879	SRP022909	SRX283498	SRR863025	SRS425255	2	Red ripe (breaker+10 days) || fruit tissue	Technical		M82	Illumina HiSeq 2000	Boyce Thompson Institute
SINGLE	SRA079879	SRP022909	SRX283499	SRR863026	SRS425256	1	Red ripe (breaker+10 days) || transgenic fruit over-expressing SlGLK2	Technical		M82	Illumina HiSeq 2000	Boyce Thompson Institute
SINGLE	SRA079879	SRP022909	SRX283499	SRR863027	SRS425256	2	Red ripe (breaker+10 days) || transgenic fruit over-expressing SlGLK2	Technical		M82	Illumina HiSeq 2000	Boyce Thompson Institute
SINGLE	SRA079879	SRP022909	SRX283499	SRR863028	SRS425256	3	Red ripe (breaker+10 days) || transgenic fruit over-expressing SlGLK2	Technical		M82	Illumina HiSeq 2000	Boyce Thompson Institute
SINGLE	SRA079879	SRP022909	SRX283501	SRR863030	SRS425258	1	Red ripe (breaker+10 days) || transgenic fruit over-expressing SlGLK1	Technical		M82	Illumina HiSeq 2000	Boyce Thompson Institute
SINGLE	SRA079879	SRP022909	SRX283501	SRR863031	SRS425258	2	Red ripe (breaker+10 days) || transgenic fruit over-expressing SlGLK1	Technical		M82	Illumina HiSeq 2000	Boyce Thompson Institute
SINGLE	SRA069835	SRP019800	SRX252396	SRR786979	SRS402863	1	leaf||6 weeks||0 hpi none	None		Moneymaker	Illumina HiSeq 2000	Gene Expression Omnibus
SINGLE	SRA069835	SRP019800	SRX252398	SRR786981	SRS402865	1	leaf||6 weeks||24 hpi B. cinerea	None		Moneymaker	Illumina HiSeq 2000	Gene Expression Omnibus
SINGLE	SRA069835	SRP019800	SRX252399	SRR786982	SRS402866	1	leaf||6 weeks||72 hpi B. cinerea	None		Moneymaker	Illumina HiSeq 2000	Gene Expression Omnibus
SINGLE	SRA069835	SRP019800	SRX252400	SRR786983	SRS402867	1	fruit||24 hpi B. cinerea	None		Moneymaker	Illumina HiSeq 2000	Gene Expression Omnibus
SINGLE	SRA069835	SRP019800	SRX252401	SRR786984	SRS402868	1	fruit||72 hpi B. cinerea	None		Moneymaker	Illumina HiSeq 2000	Gene Expression Omnibus
PAIRED	SRA030622	SRP007969	SRX111556	SRR389806	SRS282450	1	SOLCAP_SL_FL7600	Technical	300	Unknown	Illumina Genome Analyzer IIx	Buell Lab, Dept. of Plant Biology, Michigan State University
SINGLE	SRA030622	SRP007969	SRX111557	SRR389807	SRS282450	2	SOLCAP_SL_FL7600	Technical	0	Unknown	Illumina Genome Analyzer IIx	Buell Lab, Dept. of Plant Biology, Michigan State University
PAIRED	SRA030622	SRP007969	SRX111558	SRR389808	SRS282451	1	SOLCAP_SL_NC84173	Technical	350	Unknown	Illumina Genome Analyzer IIx	Buell Lab, Dept. of Plant Biology, Michigan State University
SINGLE	SRA030622	SRP007969	SRX111845	SRR390315	SRS282451	2	SOLCAP_SL_NC84173	Technical	0	Unknown	Illumina Genome Analyzer IIx	Buell Lab, Dept. of Plant Biology, Michigan State University
PAIRED	SRA030622	SRP007969	SRX111848	SRR390328	SRS282452	1	SOLCAP_SL_OH9242	Technical	350	Unknown	Illumina Genome Analyzer IIx	Buell Lab, Dept. of Plant Biology, Michigan State University
SINGLE	SRA030622	SRP007969	SRX111849	SRR390329	SRS282452	2	SOLCAP_SL_OH9242	Technical	0	Unknown	Illumina Genome Analyzer IIx	Buell Lab, Dept. of Plant Biology, Michigan State University
PAIRED	SRA030622	SRP007969	SRX111850	SRR390330	SRS282453	1	SOLCAP_SL_T5	Technical	350	Unknown	Illumina Genome Analyzer IIx	Buell Lab, Dept. of Plant Biology, Michigan State University
SINGLE	SRA030622	SRP007969	SRX111853	SRR390331	SRS282453	2	SOLCAP_SL_T5	Technical	0	Unknown	Illumina Genome Analyzer IIx	Buell Lab, Dept. of Plant Biology, Michigan State University
PAIRED	SRA030622	SRP007969	SRX111857	SRR390335	SRS282454	1	SOLCAP_SL_PI114490	Technical	350	Unknown	Illumina Genome Analyzer IIx	Buell Lab, Dept. of Plant Biology, Michigan State University
SINGLE	SRA030622	SRP007969	SRX111858	SRR390336	SRS282454	2	SOLCAP_SL_PI114490	Technical	0	Unknown	Illumina Genome Analyzer IIx	Buell Lab, Dept. of Plant Biology, Michigan State University
PAIRED	SRA068297	SRP019271	SRX249085	SRR788859	SRS399193	1	Flower abscission zone transcriptome analysis of VF-36	None	270		Illumina Genome Analyzer IIx	Agricultural Research Organisation (ARO), Volcani
PAIRED	SRA068297	SRP019271	SRX253132	SRR788904	SRS401162	1	Leaf abscission zone transcriptome analysis of VF-36	None	72		Illumina Genome Analyzer IIx	Agricultural Research Organisation (ARO), Volcani
SINGLE	SRA110992	SRP032929	SRX375784	SRR1028350	SRS501463	1	control (35S:LhG4) || 14 days after sowing || Seedlings shoots	Biological		M82	Illumina HiSeq 2000	Gene Expression Omnibus
SINGLE	SRA110992	SRP032929	SRX375785	SRR1028351	SRS501464	2	control (35S:LhG4) || 14 days after sowing || Seedlings shoots	Biological		M82	Illumina HiSeq 2000	Gene Expression Omnibus
SINGLE	SRA110992	SRP032929	SRX375786	SRR1028352	SRS501465	1	SlDCL3 silenced (35S>>amiRSlDCL3) || 14 days after sowing || Seedlings shoots	Biological		M82	Illumina HiSeq 2000	Gene Expression Omnibus
SINGLE	SRA110992	SRP032929	SRX375787	SRR1028353	SRS501467	2	SlDCL3 silenced (35S>>amiRSlDCL3) || 14 days after sowing || Seedlings shoots	Biological		M82	Illumina HiSeq 2000	Gene Expression Omnibus
SINGLE	SRA062116	SRP017377	SRX207913	SRR627529	SRS377818	1	5 days after pollination	Technical		Ailsa Craig	Illumina HiSeq 2000	Gene Expression Omnibus
SINGLE	SRA062116	SRP017377	SRX207913	SRR627530	SRS377818	2	5 days after pollination	Technical		Ailsa Craig	Illumina HiSeq 2000	Gene Expression Omnibus
SINGLE	SRA062116	SRP017377	SRX207914	SRR627531	SRS377819	1	mature green	Technical		Ailsa Craig	Illumina HiSeq 2000	Gene Expression Omnibus
SINGLE	SRA062116	SRP017377	SRX207914	SRR627532	SRS377819	2	mature green	Technical		Ailsa Craig	Illumina HiSeq 2000	Gene Expression Omnibus
SINGLE	SRA062116	SRP017377	SRX207915	SRR627533	SRS377820	1	breaker	None		Ailsa Craig	Illumina HiSeq 2000	Gene Expression Omnibus
SINGLE	SRA062116	SRP017377	SRX207916	SRR627534	SRS377821	1	7 days after breaker	Technical		Ailsa Craig	Illumina HiSeq 2000	Gene Expression Omnibus
SINGLE	SRA062116	SRP017377	SRX207916	SRR627535	SRS377821	2	7 days after breaker	Technical		Ailsa Craig	Illumina HiSeq 2000	Gene Expression Omnibus
SINGLE	SRA049915	SRP010775	SRX118613	SRR404309	SRS291268	1	leaf	Technical			Illumina HiSeq 2000	Boyce Thompson Institute
SINGLE	SRA049915	SRP010775	SRX118613	SRR404310	SRS291268	2	leaf	Technical			Illumina HiSeq 2000	Boyce Thompson Institute
SINGLE	SRA049915	SRP010775	SRX118614	SRR404311	SRS291269	1	root	Technical			Illumina HiSeq 2000	Boyce Thompson Institute
SINGLE	SRA049915	SRP010775	SRX118614	SRR404312	SRS291269	2	root	Technical			Illumina HiSeq 2000	Boyce Thompson Institute
SINGLE	SRA049915	SRP010775	SRX118615	SRR404313	SRS291270	1	flower	Technical			Illumina HiSeq 2000	Boyce Thompson Institute
SINGLE	SRA049915	SRP010775	SRX118615	SRR404314	SRS291270	2	flower	Technical			Illumina HiSeq 2000	Boyce Thompson Institute
SINGLE	SRA049915	SRP010775	SRX118616	SRR404315	SRS291271	1	flower bud	Technical			Illumina HiSeq 2000	Boyce Thompson Institute
SINGLE	SRA049915	SRP010775	SRX118616	SRR404316	SRS291271	2	flower bud	Technical			Illumina HiSeq 2000	Boyce Thompson Institute
SINGLE	SRA049915	SRP010775	SRX118617	SRR404317	SRS291272	1	1cm fruit	Technical			Illumina HiSeq 2000	Boyce Thompson Institute
SINGLE	SRA049915	SRP010775	SRX118617	SRR404318	SRS291272	2	1cm fruit	Technical			Illumina HiSeq 2000	Boyce Thompson Institute
SINGLE	SRA049915	SRP010775	SRX118618	SRR404319	SRS291273	1	2cm fruit	Technical			Illumina HiSeq 2000	Boyce Thompson Institute
SINGLE	SRA049915	SRP010775	SRX118618	SRR404320	SRS291273	2	2cm fruit	Technical			Illumina HiSeq 2000	Boyce Thompson Institute
SINGLE	SRA049915	SRP010775	SRX118620	SRR404321	SRS291274	1	3cm fruit	Technical			Illumina HiSeq 2000	Boyce Thompson Institute
SINGLE	SRA049915	SRP010775	SRX118620	SRR404322	SRS291274	2	3cm fruit	Technical			Illumina HiSeq 2000	Boyce Thompson Institute
SINGLE	SRA049915	SRP010775	SRX118621	SRR404324	SRS291275	1	mature green fruit	Technical			Illumina HiSeq 2000	Boyce Thompson Institute
SINGLE	SRA049915	SRP010775	SRX118621	SRR404325	SRS291275	2	mature green fruit	Technical			Illumina HiSeq 2000	Boyce Thompson Institute
SINGLE	SRA049915	SRP010775	SRX118622	SRR404326	SRS291276	1	breaker fruit	Technical			Illumina HiSeq 2000	Boyce Thompson Institute
SINGLE	SRA049915	SRP010775	SRX118622	SRR404327	SRS291276	2	breaker fruit	Technical			Illumina HiSeq 2000	Boyce Thompson Institute
SINGLE	SRA049915	SRP010775	SRX118623	SRR404328	SRS291277	1	fruit at 10 days after the breaker stage	Technical			Illumina HiSeq 2000	Boyce Thompson Institute
SINGLE	SRA049915	SRP010775	SRX118623	SRR404329	SRS291277	2	fruit at 10 days after the breaker stage	Technical			Illumina HiSeq 2000	Boyce Thompson Institute
SINGLE	SRA161955	SRP041731	SRX534434	SRR1273395	SRS603158	1	WT Proximal part of P7 leaf primordia	Technical		M82	Illumina HiSeq 2000	RIKEN
SINGLE	SRA161955	SRP041731	SRX534435	SRR1273405	SRS603158	2	WT Proximal part of P7 leaf primordia	Technical		M82	Illumina HiSeq 2000	RIKEN
SINGLE	SRA161955	SRP041731	SRX534437	SRR1273406	SRS603158	3	WT Proximal part of P7 leaf primordia	Technical		M82	Illumina HiSeq 2000	RIKEN
SINGLE	SRA161955	SRP041731	SRX534462	SRR1273407	SRS603185	1	Proximal part of P7 leaf primordia in BOP RNAi	Technical		M82	Illumina HiSeq 2000	RIKEN
SINGLE	SRA161955	SRP041731	SRX534463	SRR1273408	SRS603185	2	Proximal part of P7 leaf primordia in BOP RNAi	Technical		M82	Illumina HiSeq 2000	RIKEN
SINGLE	SRA161955	SRP041731	SRX534468	SRR1273412	SRS603185	3	Proximal part of P7 leaf primordia in BOP RNAi	Technical		M82	Illumina HiSeq 2000	RIKEN
SINGLE	SRA161955	SRP041731	SRX534469	SRR1273414	SRS603189	1	Proximal part of P7 leaf primordia in 35S:BOPa	Technical		M82	Illumina HiSeq 2000	RIKEN
SINGLE	SRA161955	SRP041731	SRX534470	SRR1273416	SRS603189	2	Proximal part of P7 leaf primordia in 35S:BOPa	Technical		M82	Illumina HiSeq 2000	RIKEN
SINGLE	SRA161955	SRP041731	SRX534472	SRR1273418	SRS603189	3	Proximal part of P7 leaf primordia in 35S:BOPa	Technical		M82	Illumina HiSeq 2000	RIKEN
SINGLE	SRA052973	SRP013238	SRX148582	SRR497892	SRS334175	1	Mock-inoculated wild-type line || 40 days post germination(10DPI) || systemic leaves	Biological		Moneymaker	Illumina Genome Analyzer IIx	Gene Expression Omnibus
SINGLE	SRA052973	SRP013238	SRX148583	SRR497893	SRS334176	2	Mock-inoculated wild-type line || 40 days post germination(10DPI) || systemic leaves	Biological		Moneymaker	Illumina Genome Analyzer IIx	Gene Expression Omnibus
SINGLE	SRA052973	SRP013238	SRX148584	SRR497894	SRS334177	1	Wild-type infected by ToYSV || 40 days post germination(10DPI) || systemic leaves	Biological		Moneymaker	Illumina Genome Analyzer IIx	Gene Expression Omnibus
SINGLE	SRA052973	SRP013238	SRX148585	SRR497895	SRS334178	2	Wild-type infected by ToYSV || 40 days post germination(10DPI) || systemic leaves	Biological		Moneymaker	Illumina Genome Analyzer IIx	Gene Expression Omnibus
SINGLE	SRA052973	SRP013238	SRX148586	SRR497896	SRS334179	1	NIK-overexpressing, mock-inoculated line || 40 days post germination(10DPI) || systemic leaves	Biological		Moneymaker	Illumina Genome Analyzer IIx	Gene Expression Omnibus
SINGLE	SRA052973	SRP013238	SRX148587	SRR497897	SRS334180	2	NIK-overexpressing, mock-inoculated line || 40 days post germination(10DPI) || systemic leaves	Biological		Moneymaker	Illumina Genome Analyzer IIx	Gene Expression Omnibus
SINGLE	SRA052973	SRP013238	SRX148588	SRR497898	SRS334181	1	NIK-overexpressing line infected by ToYSV || 40 days post germination(10DPI) || systemic leaves	Biological		Moneymaker	Illumina Genome Analyzer IIx	Gene Expression Omnibus
SINGLE	SRA052973	SRP013238	SRX148589	SRR497899	SRS334182	2	NIK-overexpressing line infected by ToYSV || 40 days post germination(10DPI) || systemic leaves	Biological		Moneymaker	Illumina Genome Analyzer IIx	Gene Expression Omnibus
SINGLE	SRA052973	SRP013238	SRX148590	SRR497900	SRS334183	1	T474D-overexpressing, mock-inoculated line || 40 days post germination(10DPI) || systemic leaves	Biological		Moneymaker	Illumina Genome Analyzer IIx	Gene Expression Omnibus
SINGLE	SRA052973	SRP013238	SRX148591	SRR497901	SRS334184	2	T474D-overexpressing, mock-inoculated line || 40 days post germination(10DPI) || systemic leaves	Biological		Moneymaker	Illumina Genome Analyzer IIx	Gene Expression Omnibus
SINGLE	SRA052973	SRP013238	SRX148592	SRR497902	SRS334185	1	T474D-overexpressing line infected by ToYSV || 40 days post germination(10DPI) || systemic leaves	Biological		Moneymaker	Illumina Genome Analyzer IIx	Gene Expression Omnibus
SINGLE	SRA052973	SRP013238	SRX148593	SRR497903	SRS334186	2	T474D-overexpressing line infected by ToYSV || 40 days post germination(10DPI) || systemic leaves	Biological		Moneymaker	Illumina Genome Analyzer IIx	Gene Expression Omnibus
PAIRED	SRA058770	SRP015756	SRX187036	SRR569185	SRS363167	1	Affected by the HP1/DDB1 gene	None		Ailsa Craig	Illumina HiSeq 2000	Sichuan University
PAIRED	SRA058733	SRP015739	SRX186525	SRR567997	SRS362598	1	mutant TERMINARING FLOWER || late vegetative meristem	Biological			Illumina Genome Analyzer IIx	Gene Expression Omnibus
PAIRED	SRA058733	SRP015739	SRX186526	SRR567998	SRS362599	2	mutant TERMINARING FLOWER || late vegetative meristem	Biological			Illumina Genome Analyzer IIx	Gene Expression Omnibus
PAIRED	SRA058733	SRP015739	SRX186527	SRR567999	SRS362600	1	wild type || late vegetative meristem	Biological			Illumina Genome Analyzer IIx	Gene Expression Omnibus
PAIRED	SRA058733	SRP015739	SRX186528	SRR568000	SRS362601	2	wild type || late vegetative meristem	Biological			Illumina Genome Analyzer IIx	Gene Expression Omnibus
SINGLE	SRA080322	SRP022911	SRX283511	SRR863042	SRS425268	1	fruit tissue top section || 10 days post anthesis	Technical		Ailsa Craig	Illumina HiSeq 2000	Boyce Thompson Institute
SINGLE	SRA080322	SRP022911	SRX283511	SRR863043	SRS425268	2	fruit tissue top section || 10 days post anthesis	Technical		Ailsa Craig	Illumina HiSeq 2000	Boyce Thompson Institute
SINGLE	SRA080322	SRP022911	SRX283511	SRR863044	SRS425268	3	fruit tissue top section || 10 days post anthesis	Technical		Ailsa Craig	Illumina HiSeq 2000	Boyce Thompson Institute
SINGLE	SRA080322	SRP022911	SRX283512	SRR863045	SRS425269	1	fruit tissue middle section || 10 days post anthesis	Technical		Ailsa Craig	Illumina HiSeq 2000	Boyce Thompson Institute
SINGLE	SRA080322	SRP022911	SRX283512	SRR863046	SRS425269	2	fruit tissue middle section || 10 days post anthesis	Technical		Ailsa Craig	Illumina HiSeq 2000	Boyce Thompson Institute
SINGLE	SRA080322	SRP022911	SRX283512	SRR863047	SRS425269	3	fruit tissue middle section || 10 days post anthesis	Technical		Ailsa Craig	Illumina HiSeq 2000	Boyce Thompson Institute
SINGLE	SRA080322	SRP022911	SRX283513	SRR863048	SRS425270	1	fruit tissue bottom section || 10 days post anthesis	Technical		Ailsa Craig	Illumina HiSeq 2000	Boyce Thompson Institute
SINGLE	SRA080322	SRP022911	SRX283513	SRR863049	SRS425270	2	fruit tissue bottom section || 10 days post anthesis	Technical		Ailsa Craig	Illumina HiSeq 2000	Boyce Thompson Institute
SINGLE	SRA080322	SRP022911	SRX283513	SRR863050	SRS425270	3	fruit tissue bottom section || 10 days post anthesis	Technical		Ailsa Craig	Illumina HiSeq 2000	Boyce Thompson Institute
SINGLE	SRA080322	SRP022911	SRX283515	SRR863051	SRS425272	1	fruit tissue top section || 20 days post anthesis	Technical		Ailsa Craig	Illumina HiSeq 2000	Boyce Thompson Institute
SINGLE	SRA080322	SRP022911	SRX283515	SRR863052	SRS425272	2	fruit tissue top section || 20 days post anthesis	Technical		Ailsa Craig	Illumina HiSeq 2000	Boyce Thompson Institute
SINGLE	SRA080322	SRP022911	SRX283516	SRR863053	SRS425273	1	fruit tissue middle section || 20 days post anthesis	Technical		Ailsa Craig	Illumina HiSeq 2000	Boyce Thompson Institute
SINGLE	SRA080322	SRP022911	SRX283516	SRR863054	SRS425273	2	fruit tissue middle section || 20 days post anthesis	Technical		Ailsa Craig	Illumina HiSeq 2000	Boyce Thompson Institute
SINGLE	SRA080322	SRP022911	SRX283516	SRR863055	SRS425273	3	fruit tissue middle section || 20 days post anthesis	Technical		Ailsa Craig	Illumina HiSeq 2000	Boyce Thompson Institute
SINGLE	SRA080322	SRP022911	SRX283517	SRR863056	SRS425274	1	fruit tissue bottom section || 20 days post anthesis	Technical		Ailsa Craig	Illumina HiSeq 2000	Boyce Thompson Institute
SINGLE	SRA080322	SRP022911	SRX283517	SRR863057	SRS425274	2	fruit tissue bottom section || 20 days post anthesis	Technical		Ailsa Craig	Illumina HiSeq 2000	Boyce Thompson Institute
SINGLE	SRA080322	SRP022911	SRX283517	SRR863058	SRS425274	3	fruit tissue bottom section || 20 days post anthesis	Technical		Ailsa Craig	Illumina HiSeq 2000	Boyce Thompson Institute
SINGLE	SRA080322	SRP022911	SRX283634	SRR863059	SRS425391	1	fruit tissue top section || mature green	Technical		Ailsa Craig	Illumina HiSeq 2000	Boyce Thompson Institute
SINGLE	SRA080322	SRP022911	SRX283634	SRR863060	SRS425391	2	fruit tissue top section || mature green	Technical		Ailsa Craig	Illumina HiSeq 2000	Boyce Thompson Institute
SINGLE	SRA080322	SRP022911	SRX283634	SRR863061	SRS425391	3	fruit tissue top section || mature green	Technical		Ailsa Craig	Illumina HiSeq 2000	Boyce Thompson Institute
SINGLE	SRA080322	SRP022911	SRX283635	SRR863062	SRS425392	1	fruit tissue middle section || mature green	Technical		Ailsa Craig	Illumina HiSeq 2000	Boyce Thompson Institute
SINGLE	SRA080322	SRP022911	SRX283635	SRR863063	SRS425392	2	fruit tissue middle section || mature green	Technical		Ailsa Craig	Illumina HiSeq 2000	Boyce Thompson Institute
SINGLE	SRA080322	SRP022911	SRX283635	SRR863064	SRS425392	3	fruit tissue middle section || mature green	Technical		Ailsa Craig	Illumina HiSeq 2000	Boyce Thompson Institute
SINGLE	SRA080322	SRP022911	SRX283636	SRR863065	SRS425393	1	fruit tissue bottom section || mature green	Technical		Ailsa Craig	Illumina HiSeq 2000	Boyce Thompson Institute
SINGLE	SRA080322	SRP022911	SRX283636	SRR863066	SRS425393	2	fruit tissue bottom section || mature green	Technical		Ailsa Craig	Illumina HiSeq 2000	Boyce Thompson Institute
SINGLE	SRA080322	SRP022911	SRX283636	SRR863067	SRS425393	3	fruit tissue bottom section || mature green	Technical		Ailsa Craig	Illumina HiSeq 2000	Boyce Thompson Institute
SINGLE	SRA080322	SRP022911	SRX283637	SRR863068	SRS425394	1	fruit tissue top section || breaker	Technical		Ailsa Craig	Illumina HiSeq 2000	Boyce Thompson Institute
SINGLE	SRA080322	SRP022911	SRX283637	SRR863069	SRS425394	2	fruit tissue top section || breaker	Technical		Ailsa Craig	Illumina HiSeq 2000	Boyce Thompson Institute
SINGLE	SRA080322	SRP022911	SRX283637	SRR863070	SRS425394	3	fruit tissue top section || breaker	Technical		Ailsa Craig	Illumina HiSeq 2000	Boyce Thompson Institute
SINGLE	SRA080322	SRP022911	SRX283638	SRR863071	SRS425395	1	fruit tissue middle section || breaker	Technical		Ailsa Craig	Illumina HiSeq 2000	Boyce Thompson Institute
SINGLE	SRA080322	SRP022911	SRX283638	SRR863072	SRS425395	2	fruit tissue middle section || breaker	Technical		Ailsa Craig	Illumina HiSeq 2000	Boyce Thompson Institute
SINGLE	SRA080322	SRP022911	SRX283638	SRR863073	SRS425395	3	fruit tissue middle section || breaker	Technical		Ailsa Craig	Illumina HiSeq 2000	Boyce Thompson Institute
SINGLE	SRA080322	SRP022911	SRX283639	SRR863074	SRS425396	1	fruit tissue bottom section || breaker	Technical		Ailsa Craig	Illumina HiSeq 2000	Boyce Thompson Institute
SINGLE	SRA080322	SRP022911	SRX283639	SRR863075	SRS425396	2	fruit tissue bottom section || breaker	Technical		Ailsa Craig	Illumina HiSeq 2000	Boyce Thompson Institute
SINGLE	SRA080322	SRP022911	SRX283639	SRR863076	SRS425396	3	fruit tissue bottom section || breaker	Technical		Ailsa Craig	Illumina HiSeq 2000	Boyce Thompson Institute
SINGLE	SRA080322	SRP022911	SRX283640	SRR863077	SRS425397	1	fruit tissue top section || breaker+5 days	Technical		Ailsa Craig	Illumina HiSeq 2000	Boyce Thompson Institute
SINGLE	SRA080322	SRP022911	SRX283640	SRR863078	SRS425397	2	fruit tissue top section || breaker+5 days	Technical		Ailsa Craig	Illumina HiSeq 2000	Boyce Thompson Institute
SINGLE	SRA080322	SRP022911	SRX283640	SRR863079	SRS425397	3	fruit tissue top section || breaker+5 days	Technical		Ailsa Craig	Illumina HiSeq 2000	Boyce Thompson Institute
SINGLE	SRA080322	SRP022911	SRX283641	SRR863080	SRS425398	1	fruit tissue middle section || breaker+5 days	Technical		Ailsa Craig	Illumina HiSeq 2000	Boyce Thompson Institute
SINGLE	SRA080322	SRP022911	SRX283641	SRR863081	SRS425398	2	fruit tissue middle section || breaker+5 days	Technical		Ailsa Craig	Illumina HiSeq 2000	Boyce Thompson Institute
SINGLE	SRA080322	SRP022911	SRX283641	SRR863082	SRS425398	3	fruit tissue middle section || breaker+5 days	Technical		Ailsa Craig	Illumina HiSeq 2000	Boyce Thompson Institute
SINGLE	SRA080322	SRP022911	SRX283642	SRR863083	SRS425399	1	fruit tissue bottom section || breaker+5 days	Technical		Ailsa Craig	Illumina HiSeq 2000	Boyce Thompson Institute
SINGLE	SRA080322	SRP022911	SRX283642	SRR863084	SRS425399	2	fruit tissue bottom section || breaker+5 days	Technical		Ailsa Craig	Illumina HiSeq 2000	Boyce Thompson Institute
SINGLE	SRA080322	SRP022911	SRX283642	SRR863085	SRS425399	3	fruit tissue bottom section || breaker+5 days	Technical		Ailsa Craig	Illumina HiSeq 2000	Boyce Thompson Institute
SINGLE	SRA080322	SRP022911	SRX283643	SRR863086	SRS425400	1	fruit tissue top section || breaker+10 days	Technical		Ailsa Craig	Illumina HiSeq 2000	Boyce Thompson Institute
SINGLE	SRA080322	SRP022911	SRX283643	SRR863087	SRS425400	2	fruit tissue top section || breaker+10 days	Technical		Ailsa Craig	Illumina HiSeq 2000	Boyce Thompson Institute
SINGLE	SRA080322	SRP022911	SRX283643	SRR863088	SRS425400	3	fruit tissue top section || breaker+10 days	Technical		Ailsa Craig	Illumina HiSeq 2000	Boyce Thompson Institute
SINGLE	SRA080322	SRP022911	SRX283644	SRR863089	SRS425401	1	fruit tissue middle section || breaker+10 days	Technical		Ailsa Craig	Illumina HiSeq 2000	Boyce Thompson Institute
SINGLE	SRA080322	SRP022911	SRX283644	SRR863090	SRS425401	2	fruit tissue middle section || breaker+10 days	Technical		Ailsa Craig	Illumina HiSeq 2000	Boyce Thompson Institute
SINGLE	SRA080322	SRP022911	SRX283644	SRR863091	SRS425401	3	fruit tissue middle section || breaker+10 days	Technical		Ailsa Craig	Illumina HiSeq 2000	Boyce Thompson Institute
SINGLE	SRA080322	SRP022911	SRX283645	SRR863092	SRS425402	1	fruit tissue bottom section || breaker+10 days	Technical		Ailsa Craig	Illumina HiSeq 2000	Boyce Thompson Institute
SINGLE	SRA080322	SRP022911	SRX283645	SRR863093	SRS425402	2	fruit tissue bottom section || breaker+10 days	Technical		Ailsa Craig	Illumina HiSeq 2000	Boyce Thompson Institute
SINGLE	SRA080322	SRP022911	SRX283645	SRR863094	SRS425402	3	fruit tissue bottom section || breaker+10 days	Technical		Ailsa Craig	Illumina HiSeq 2000	Boyce Thompson Institute

## Sheet: Table S3
Table S3: List of RNAseq experiments in the expression compendia for maize.
BioProject_s	BioSample_s	Experiment_s	SRA_Study_s	MBases_l	MBytes_l	Run_s	SRA_Sample_s	replicate_s	Sample_Name_s	Organism_s	genotype_s	tissue_s	timepoint_s	treatment_s	Assay_Type_s	AvgSpotLen_l	Instrument_s	LibraryLayout_s	LibrarySource_s	LoadDate_s	source_name_s	age_s	developmental_stage_s	replicate_s.1	strain_s
PRJNA290180	SAMN03877133	SRX1100157	SRP061276	1604	1031	SRR2106203	SRS994746	A1	GSM1826078	Zea mays	B73 wt	leaf	after 7 additional days of recovery	drought plus salt	RNA-Seq	50	Illumina HiSeq 2000	SINGLE	TRANSCRIPTOMIC	2015-07-17	youngest wrapped leaf	NA	NA	NA	NA
PRJNA290180	SAMN03877131	SRX1100155	SRP061276	1742	1113	SRR2106201	SRS994747	B1	GSM1826076	Zea mays	B73 wt	leaf	after 7 additional days of recovery	drought	RNA-Seq	50	Illumina HiSeq 2000	SINGLE	TRANSCRIPTOMIC	2015-07-17	youngest wrapped leaf	NA	NA	NA	NA
PRJNA290180	SAMN03877132	SRX1100156	SRP061276	1598	1023	SRR2106202	SRS994748	C1	GSM1826077	Zea mays	B73 wt	leaf	after 7 additional days of recovery	salt	RNA-Seq	50	Illumina HiSeq 2000	SINGLE	TRANSCRIPTOMIC	2015-07-17	youngest wrapped leaf	NA	NA	NA	NA
PRJNA290180	SAMN03877130	SRX1100154	SRP061276	1847	1182	SRR2106200	SRS994749	D1	GSM1826075	Zea mays	B73 wt	leaf	after 7 additional days of recovery	control	RNA-Seq	50	Illumina HiSeq 2000	SINGLE	TRANSCRIPTOMIC	2015-07-17	youngest wrapped leaf	NA	NA	NA	NA
PRJNA290180	SAMN03877116	SRX1100141	SRP061276	3415	2196	SRR2106187	SRS994761	A1	GSM1826062	Zea mays	B73 wt	leaf	after 7 additional days of recovery	drought plus salt	RNA-Seq	50	Illumina HiSeq 2000	SINGLE	TRANSCRIPTOMIC	2015-07-17	youngest wrapped leaf	NA	NA	NA	NA
PRJNA290180	SAMN03877115	SRX1100140	SRP061276	1470	936	SRR2106186	SRS994762	B1	GSM1826061	Zea mays	B73 wt	leaf	after 7 additional days of recovery	salt	RNA-Seq	50	Illumina HiSeq 2000	SINGLE	TRANSCRIPTOMIC	2015-07-17	youngest wrapped leaf	NA	NA	NA	NA
PRJNA290180	SAMN03877113	SRX1100138	SRP061276	1583	1007	SRR2106184	SRS994764	D1	GSM1826059	Zea mays	B73 wt	leaf	after 7 additional days of recovery	control	RNA-Seq	50	Illumina HiSeq 2000	SINGLE	TRANSCRIPTOMIC	2015-07-17	youngest wrapped leaf	NA	NA	NA	NA
PRJNA290180	SAMN03877112	SRX1100137	SRP061276	1184	730	SRR2106183	SRS994765	A2	GSM1826058	Zea mays	B73 wt	leaf	after 10 days of treatment	drought plus salt	RNA-Seq	50	Illumina HiSeq 2000	SINGLE	TRANSCRIPTOMIC	2015-07-17	youngest wrapped leaf	NA	NA	NA	NA
PRJNA290180	SAMN03877110	SRX1100135	SRP061276	1580	976	SRR2106181	SRS994766	B2	GSM1826056	Zea mays	B73 wt	leaf	after 10 days of treatment	drought	RNA-Seq	50	Illumina HiSeq 2000	SINGLE	TRANSCRIPTOMIC	2015-07-17	youngest wrapped leaf	NA	NA	NA	NA
PRJNA290180	SAMN03877111	SRX1100136	SRP061276	3295	2086	SRR2106182	SRS994767	C2	GSM1826057	Zea mays	B73 wt	leaf	after 10 days of treatment	salt	RNA-Seq	50	Illumina HiSeq 2000	SINGLE	TRANSCRIPTOMIC	2015-07-17	youngest wrapped leaf	NA	NA	NA	NA
PRJNA290180	SAMN03877109	SRX1100134	SRP061276	2765	1760	SRR2106180	SRS994768	D2	GSM1826055	Zea mays	B73 wt	leaf	after 10 days of treatment	control	RNA-Seq	50	Illumina HiSeq 2000	SINGLE	TRANSCRIPTOMIC	2015-07-17	youngest wrapped leaf	NA	NA	NA	NA
PRJNA290180	SAMN03877129	SRX1100153	SRP061276	2180	1461	SRR2106199	SRS994750	A2	GSM1826074	Zea mays	B73 wt	leaf	after 10 days of treatment	drought plus salt	RNA-Seq	50	Illumina HiSeq 2000	SINGLE	TRANSCRIPTOMIC	2015-07-17	youngest wrapped leaf	NA	NA	NA	NA
PRJNA290180	SAMN03877128	SRX1100152	SRP061276	1903	1269	SRR2106198	SRS994751	B2	GSM1826073	Zea mays	B73 wt	leaf	after 10 days of treatment	salt	RNA-Seq	50	Illumina HiSeq 2000	SINGLE	TRANSCRIPTOMIC	2015-07-17	youngest wrapped leaf	NA	NA	NA	NA
PRJNA290180	SAMN03877127	SRX1100151	SRP061276	1875	1250	SRR2106197	SRS994752	C2	GSM1826072	Zea mays	B73 wt	leaf	after 10 days of treatment	drought	RNA-Seq	50	Illumina HiSeq 2000	SINGLE	TRANSCRIPTOMIC	2015-07-17	youngest wrapped leaf	NA	NA	NA	NA
PRJNA290180	SAMN03877126	SRX1100150	SRP061276	1861	1244	SRR2106196	SRS994753	D2	GSM1826071	Zea mays	B73 wt	leaf	after 10 days of treatment	control	RNA-Seq	50	Illumina HiSeq 2000	SINGLE	TRANSCRIPTOMIC	2015-07-17	youngest wrapped leaf	NA	NA	NA	NA
PRJNA291064	SAMN03939125	SRX1120746	SRP061631	4019	2829	SRR2129982	SRS1013425	A3	GSM1833213	Zea mays	wild type	leaf	NA	NA	RNA-Seq	202	Illumina HiSeq 2000	PAIRED	TRANSCRIPTOMIC	2015-07-27	leaf_control		2-3 leaf stage	NA	NA
PRJNA291064	SAMN03939126	SRX1120747	SRP061631	3609	2527	SRR2129983	SRS1013424	A3	GSM1833214	Zea mays	wild type	leaf	NA	NA	RNA-Seq	202	Illumina HiSeq 2000	PAIRED	TRANSCRIPTOMIC	2015-07-27	leaf_drought		2-3 leaf stage	NA	NA
PRJNA291064	SAMN03939127	SRX1120748	SRP061631	3953	2489	SRR2129984	SRS1013423	B3	GSM1833215	Zea mays	wild type	stem	NA	NA	RNA-Seq	202	Illumina HiSeq 2000	PAIRED	TRANSCRIPTOMIC	2015-07-27	stem_control		2-3 leaf stage	NA	NA
PRJNA291064	SAMN03939128	SRX1120749	SRP061631	5270	3323	SRR2129985	SRS1013422	B3	GSM1833216	Zea mays	wild type	stem	NA	NA	RNA-Seq	202	Illumina HiSeq 2000	PAIRED	TRANSCRIPTOMIC	2015-07-27	stem_drought		2-3 leaf stage	NA	NA
PRJNA291064	SAMN03939129	SRX1120750	SRP061631	4855	3051	SRR2129986	SRS1013421	C3	GSM1833217	Zea mays	wild type	root	NA	NA	RNA-Seq	202	Illumina HiSeq 2000	PAIRED	TRANSCRIPTOMIC	2015-07-27	root_control		2-3 leaf stage	NA	NA
PRJNA291064	SAMN03939130	SRX1120751	SRP061631	3929	2513	SRR2129987	SRS1013420	C3	GSM1833218	Zea mays	wild type	root	NA	NA	RNA-Seq	202	Illumina HiSeq 2000	PAIRED	TRANSCRIPTOMIC	2015-07-27	root_drought		2-3 leaf stage	NA	NA
PRJNA291919	SAMN03956483	SRX1133016	SRP062027	957	558	SRR2144475	SRS1023445	A4	GSM1843833	Zea mays	B73	tassel	NA	drought-stressed	RNA-Seq	48	Illumina HiSeq 2500	SINGLE	TRANSCRIPTOMIC	2015-08-04	maize tassel R1 drought	NA	R1	NA	NA
PRJNA291919	SAMN03956482	SRX1133015	SRP062027	661	393	SRR2144474	SRS1023446	A4	GSM1843832	Zea mays	B73	tassel	NA	drought-stressed	RNA-Seq	48	Illumina HiSeq 2500	SINGLE	TRANSCRIPTOMIC	2015-08-04	maize tassel R1 drought	NA	R1	NA	NA
PRJNA291919	SAMN03956481	SRX1133014	SRP062027	542	324	SRR2144473	SRS1023447	A4	GSM1843831	Zea mays	B73	tassel	NA	drought-stressed	RNA-Seq	48	Illumina HiSeq 2500	SINGLE	TRANSCRIPTOMIC	2015-08-04	maize tassel R1 drought	NA	R1	NA	NA
PRJNA291919	SAMN03956480	SRX1133013	SRP062027	587	352	SRR2144472	SRS1023448	A4	GSM1843830	Zea mays	B73	tassel	NA	drought-stressed	RNA-Seq	48	Illumina HiSeq 2500	SINGLE	TRANSCRIPTOMIC	2015-08-04	maize tassel R1 drought	NA	R1	NA	NA
PRJNA291919	SAMN03956485	SRX1133012	SRP062027	663	400	SRR2144471	SRS1023449	B4	GSM1843829	Zea mays	B73	tassel	NA	drought-stressed	RNA-Seq	48	Illumina HiSeq 2500	SINGLE	TRANSCRIPTOMIC	2015-08-04	maize tassel V16 drought	NA	V16	NA	NA
PRJNA291919	SAMN03956484	SRX1133011	SRP062027	603	370	SRR2144470	SRS1023450	B4	GSM1843828	Zea mays	B73	tassel	NA	drought-stressed	RNA-Seq	48	Illumina HiSeq 2500	SINGLE	TRANSCRIPTOMIC	2015-08-04	maize tassel V16 drought	NA	V16	NA	NA
PRJNA291919	SAMN03956479	SRX1133010	SRP062027	496	307	SRR2144469	SRS1023451	B4	GSM1843827	Zea mays	B73	tassel	NA	drought-stressed	RNA-Seq	48	Illumina HiSeq 2500	SINGLE	TRANSCRIPTOMIC	2015-08-04	maize tassel V16 drought	NA	V16	NA	NA
PRJNA291919	SAMN03956542	SRX1133009	SRP062027	577	356	SRR2144468	SRS1023452	B4	GSM1843826	Zea mays	B73	tassel	NA	drought-stressed	RNA-Seq	48	Illumina HiSeq 2500	SINGLE	TRANSCRIPTOMIC	2015-08-04	maize tassel V16 drought	NA	V16	NA	NA
PRJNA291919	SAMN03956541	SRX1133008	SRP062027	531	333	SRR2144467	SRS1023453	C4	GSM1843825	Zea mays	B73	tassel	NA	drought-stressed	RNA-Seq	48	Illumina HiSeq 2500	SINGLE	TRANSCRIPTOMIC	2015-08-04	maize tassel V14 drought	NA	V14	NA	NA
PRJNA291919	SAMN03956540	SRX1133007	SRP062027	951	568	SRR2144466	SRS1023454	C4	GSM1843824	Zea mays	B73	tassel	NA	drought-stressed	RNA-Seq	48	Illumina HiSeq 2500	SINGLE	TRANSCRIPTOMIC	2015-08-04	maize tassel V14 drought	NA	V14	NA	NA
PRJNA291919	SAMN03956539	SRX1133006	SRP062027	812	493	SRR2144465	SRS1023455	C4	GSM1843823	Zea mays	B73	tassel	NA	drought-stressed	RNA-Seq	48	Illumina HiSeq 2500	SINGLE	TRANSCRIPTOMIC	2015-08-04	maize tassel V14 drought	NA	V14	NA	NA
PRJNA291919	SAMN03956538	SRX1133005	SRP062027	855	514	SRR2144464	SRS1023456	C4	GSM1843822	Zea mays	B73	tassel	NA	drought-stressed	RNA-Seq	48	Illumina HiSeq 2500	SINGLE	TRANSCRIPTOMIC	2015-08-04	maize tassel V14 drought	NA	V14	NA	NA
PRJNA291919	SAMN03956537	SRX1133004	SRP062027	430	267	SRR2144463	SRS1023457	D4	GSM1843821	Zea mays	B73	tassel	NA	drought-stressed	RNA-Seq	48	Illumina HiSeq 2500	SINGLE	TRANSCRIPTOMIC	2015-08-04	maize tassel V12 drought	NA	V12	NA	NA
PRJNA291919	SAMN03956536	SRX1133003	SRP062027	423	265	SRR2144462	SRS1023458	D4	GSM1843820	Zea mays	B73	tassel	NA	drought-stressed	RNA-Seq	48	Illumina HiSeq 2500	SINGLE	TRANSCRIPTOMIC	2015-08-04	maize tassel V12 drought	NA	V12	NA	NA
PRJNA291919	SAMN03956535	SRX1133002	SRP062027	524	325	SRR2144461	SRS1023459	D4	GSM1843819	Zea mays	B73	tassel	NA	drought-stressed	RNA-Seq	48	Illumina HiSeq 2500	SINGLE	TRANSCRIPTOMIC	2015-08-04	maize tassel V12 drought	NA	V12	NA	NA
PRJNA291919	SAMN03956534	SRX1133001	SRP062027	657	390	SRR2144460	SRS1023460	E4	GSM1843818	Zea mays	B73	tassel	NA	well-watered	RNA-Seq	48	Illumina HiSeq 2500	SINGLE	TRANSCRIPTOMIC	2015-08-04	maize tassel R1	NA	R1	NA	NA
PRJNA291919	SAMN03956533	SRX1133000	SRP062027	624	370	SRR2144459	SRS1023461	E4	GSM1843817	Zea mays	B73	tassel	NA	well-watered	RNA-Seq	48	Illumina HiSeq 2500	SINGLE	TRANSCRIPTOMIC	2015-08-04	maize tassel R1	NA	R1	NA	NA
PRJNA291919	SAMN03956532	SRX1132999	SRP062027	849	496	SRR2144458	SRS1023462	E4	GSM1843816	Zea mays	B73	tassel	NA	well-watered	RNA-Seq	48	Illumina HiSeq 2500	SINGLE	TRANSCRIPTOMIC	2015-08-04	maize tassel R1	NA	R1	NA	NA
PRJNA291919	SAMN03956531	SRX1132998	SRP062027	973	580	SRR2144457	SRS1023463	F4	GSM1843815	Zea mays	B73	tassel	NA	well-watered	RNA-Seq	48	Illumina HiSeq 2500	SINGLE	TRANSCRIPTOMIC	2015-08-04	maize tassel V16	NA	V16	NA	NA
PRJNA291919	SAMN03956530	SRX1132997	SRP062027	678	415	SRR2144456	SRS1023464	F4	GSM1843814	Zea mays	B73	tassel	NA	well-watered	RNA-Seq	48	Illumina HiSeq 2500	SINGLE	TRANSCRIPTOMIC	2015-08-04	maize tassel V16	NA	V16	NA	NA
PRJNA291919	SAMN03956529	SRX1132996	SRP062027	814	483	SRR2144455	SRS1023465	F4	GSM1843813	Zea mays	B73	tassel	NA	well-watered	RNA-Seq	48	Illumina HiSeq 2500	SINGLE	TRANSCRIPTOMIC	2015-08-04	maize tassel V16	NA	V16	NA	NA
PRJNA291919	SAMN03956528	SRX1132995	SRP062027	678	411	SRR2144454	SRS1023466	F4	GSM1843812	Zea mays	B73	tassel	NA	well-watered	RNA-Seq	48	Illumina HiSeq 2500	SINGLE	TRANSCRIPTOMIC	2015-08-04	maize tassel V16	NA	V16	NA	NA
PRJNA291919	SAMN03956525	SRX1132992	SRP062027	840	481	SRR2144451	SRS1023444	G4	GSM1843809	Zea mays	B73	tassel	NA	well-watered	RNA-Seq	48	Illumina HiSeq 2500	SINGLE	TRANSCRIPTOMIC	2015-08-04	maize tassel V14	NA	V14	NA	NA
PRJNA291919	SAMN03956527	SRX1132994	SRP062027	563	328	SRR2144453	SRS1023467	G4	GSM1843811	Zea mays	B73	tassel	NA	well-watered	RNA-Seq	48	Illumina HiSeq 2500	SINGLE	TRANSCRIPTOMIC	2015-08-04	maize tassel V14	NA	V14	NA	NA
PRJNA291919	SAMN03956526	SRX1132993	SRP062027	663	382	SRR2144452	SRS1023468	G4	GSM1843810	Zea mays	B73	tassel	NA	well-watered	RNA-Seq	48	Illumina HiSeq 2500	SINGLE	TRANSCRIPTOMIC	2015-08-04	maize tassel V14	NA	V14	NA	NA
PRJNA291919	SAMN03956524	SRX1132991	SRP062027	766	443	SRR2144450	SRS1023469	G4	GSM1843808	Zea mays	B73	tassel	NA	well-watered	RNA-Seq	48	Illumina HiSeq 2500	SINGLE	TRANSCRIPTOMIC	2015-08-04	maize tassel V14	NA	V14	NA	NA
PRJNA291919	SAMN03956523	SRX1132990	SRP062027	474	279	SRR2144449	SRS1023470	H4	GSM1843807	Zea mays	B73	tassel	NA	well-watered	RNA-Seq	48	Illumina HiSeq 2500	SINGLE	TRANSCRIPTOMIC	2015-08-04	maize tassel V12	NA	V12	NA	NA
PRJNA291919	SAMN03956522	SRX1132989	SRP062027	418	249	SRR2144448	SRS1023471	H4	GSM1843806	Zea mays	B73	tassel	NA	well-watered	RNA-Seq	48	Illumina HiSeq 2500	SINGLE	TRANSCRIPTOMIC	2015-08-04	maize tassel V12	NA	V12	NA	NA
PRJNA291919	SAMN03956521	SRX1132988	SRP062027	417	246	SRR2144447	SRS1023472	H4	GSM1843805	Zea mays	B73	tassel	NA	well-watered	RNA-Seq	48	Illumina HiSeq 2500	SINGLE	TRANSCRIPTOMIC	2015-08-04	maize tassel V12	NA	V12	NA	NA
PRJNA291919	SAMN03956520	SRX1132987	SRP062027	568	333	SRR2144446	SRS1023473	H4	GSM1843804	Zea mays	B73	tassel	NA	well-watered	RNA-Seq	48	Illumina HiSeq 2500	SINGLE	TRANSCRIPTOMIC	2015-08-04	maize tassel V12	NA	V12	NA	NA
PRJNA291919	SAMN03956519	SRX1132986	SRP062027	3750	1196	SRR2144445	SRS1023474	I4	GSM1843803	Zea mays	B73	ear	NA	drought-stressed	RNA-Seq	49	Illumina HiSeq 2500	SINGLE	TRANSCRIPTOMIC	2015-08-04	maize ear R1 drought	NA	R1	NA	NA
PRJNA291919	SAMN03956518	SRX1132985	SRP062027	908	381	SRR2144444	SRS1023475	I4	GSM1843802	Zea mays	B73	ear	NA	drought-stressed	RNA-Seq	49	Illumina HiSeq 2500	SINGLE	TRANSCRIPTOMIC	2015-08-04	maize ear R1 drought	NA	R1	NA	NA
PRJNA291919	SAMN03956517	SRX1132984	SRP062027	1046	436	SRR2144443	SRS1023476	I4	GSM1843801	Zea mays	B73	ear	NA	drought-stressed	RNA-Seq	48	Illumina HiSeq 2500	SINGLE	TRANSCRIPTOMIC	2015-08-04	maize ear R1 drought	NA	R1	NA	NA
PRJNA291919	SAMN03956516	SRX1132983	SRP062027	1098	474	SRR2144442	SRS1023477	I4	GSM1843800	Zea mays	B73	ear	NA	drought-stressed	RNA-Seq	49	Illumina HiSeq 2500	SINGLE	TRANSCRIPTOMIC	2015-08-04	maize ear R1 drought	NA	R1	NA	NA
PRJNA291919	SAMN03956515	SRX1132982	SRP062027	923	428	SRR2144441	SRS1023478	J4	GSM1843799	Zea mays	B73	leaf	NA	drought-stressed	RNA-Seq	49	Illumina HiSeq 2500	SINGLE	TRANSCRIPTOMIC	2015-08-04	maize leaf R1 drought	NA	R1	NA	NA
PRJNA291919	SAMN03956514	SRX1132981	SRP062027	432	209	SRR2144440	SRS1023479	J4	GSM1843798	Zea mays	B73	leaf	NA	drought-stressed	RNA-Seq	49	Illumina HiSeq 2500	SINGLE	TRANSCRIPTOMIC	2015-08-04	maize leaf R1 drought	NA	R1	NA	NA
PRJNA291919	SAMN03956513	SRX1132980	SRP062027	1103	497	SRR2144439	SRS1023480	J4	GSM1843797	Zea mays	B73	leaf	NA	drought-stressed	RNA-Seq	49	Illumina HiSeq 2500	SINGLE	TRANSCRIPTOMIC	2015-08-04	maize leaf R1 drought	NA	R1	NA	NA
PRJNA291919	SAMN03956488	SRX1132979	SRP062027	1041	473	SRR2144438	SRS1023481	J4	GSM1843796	Zea mays	B73	leaf	NA	drought-stressed	RNA-Seq	49	Illumina HiSeq 2500	SINGLE	TRANSCRIPTOMIC	2015-08-04	maize leaf R1 drought	NA	R1	NA	NA
PRJNA291919	SAMN03956487	SRX1132978	SRP062027	747	348	SRR2144437	SRS1023482	K4	GSM1843795	Zea mays	B73	ear	NA	drought-stressed	RNA-Seq	49	Illumina HiSeq 2500	SINGLE	TRANSCRIPTOMIC	2015-08-04	maize ear V16 drought	NA	V16	NA	NA
PRJNA291919	SAMN03956486	SRX1132977	SRP062027	757	349	SRR2144436	SRS1023483	K4	GSM1843794	Zea mays	B73	ear	NA	drought-stressed	RNA-Seq	49	Illumina HiSeq 2500	SINGLE	TRANSCRIPTOMIC	2015-08-04	maize ear V16 drought	NA	V16	NA	NA
PRJNA291919	SAMN03956478	SRX1132976	SRP062027	1260	526	SRR2144435	SRS1023484	K4	GSM1843793	Zea mays	B73	ear	NA	drought-stressed	RNA-Seq	48	Illumina HiSeq 2500	SINGLE	TRANSCRIPTOMIC	2015-08-04	maize ear V16 drought	NA	V16	NA	NA
PRJNA291919	SAMN03956477	SRX1132975	SRP062027	671	315	SRR2144434	SRS1023485	K4	GSM1843792	Zea mays	B73	ear	NA	drought-stressed	RNA-Seq	48	Illumina HiSeq 2500	SINGLE	TRANSCRIPTOMIC	2015-08-04	maize ear V16 drought	NA	V16	NA	NA
PRJNA291919	SAMN03956476	SRX1132974	SRP062027	320	148	SRR2144433	SRS1023486	L4	GSM1843791	Zea mays	B73	leaf	NA	drought-stressed	RNA-Seq	49	Illumina HiSeq 2500	SINGLE	TRANSCRIPTOMIC	2015-08-04	maize leaf V16 drought	NA	V16	NA	NA
PRJNA291919	SAMN03956475	SRX1132973	SRP062027	380	176	SRR2144432	SRS1023487	L4	GSM1843790	Zea mays	B73	leaf	NA	drought-stressed	RNA-Seq	49	Illumina HiSeq 2500	SINGLE	TRANSCRIPTOMIC	2015-08-04	maize leaf V16 drought	NA	V16	NA	NA
PRJNA291919	SAMN03956474	SRX1132972	SRP062027	331	158	SRR2144431	SRS1023488	L4	GSM1843789	Zea mays	B73	leaf	NA	drought-stressed	RNA-Seq	49	Illumina HiSeq 2500	SINGLE	TRANSCRIPTOMIC	2015-08-04	maize leaf V16 drought	NA	V16	NA	NA
PRJNA291919	SAMN03956473	SRX1132971	SRP062027	989	437	SRR2144430	SRS1023489	L4	GSM1843788	Zea mays	B73	leaf	NA	drought-stressed	RNA-Seq	49	Illumina HiSeq 2500	SINGLE	TRANSCRIPTOMIC	2015-08-04	maize leaf V16 drought	NA	V16	NA	NA
PRJNA291919	SAMN03956472	SRX1132970	SRP062027	500	237	SRR2144429	SRS1023490	M4	GSM1843787	Zea mays	B73	ear	NA	drought-stressed	RNA-Seq	49	Illumina HiSeq 2500	SINGLE	TRANSCRIPTOMIC	2015-08-04	maize ear V14 drought	NA	V14	NA	NA
PRJNA291919	SAMN03956471	SRX1132969	SRP062027	388	189	SRR2144428	SRS1023491	M4	GSM1843786	Zea mays	B73	ear	NA	drought-stressed	RNA-Seq	49	Illumina HiSeq 2500	SINGLE	TRANSCRIPTOMIC	2015-08-04	maize ear V14 drought	NA	V14	NA	NA
PRJNA291919	SAMN03956470	SRX1132968	SRP062027	324	161	SRR2144427	SRS1023492	M4	GSM1843785	Zea mays	B73	ear	NA	drought-stressed	RNA-Seq	49	Illumina HiSeq 2500	SINGLE	TRANSCRIPTOMIC	2015-08-04	maize ear V14 drought	NA	V14	NA	NA
PRJNA291919	SAMN03956469	SRX1132967	SRP062027	969	434	SRR2144426	SRS1023493	M4	GSM1843784	Zea mays	B73	ear	NA	drought-stressed	RNA-Seq	49	Illumina HiSeq 2500	SINGLE	TRANSCRIPTOMIC	2015-08-04	maize ear V14 drought	NA	V14	NA	NA
PRJNA291919	SAMN03956468	SRX1132966	SRP062027	1119	478	SRR2144425	SRS1023494	N4	GSM1843783	Zea mays	B73	leaf	NA	drought-stressed	RNA-Seq	49	Illumina HiSeq 2500	SINGLE	TRANSCRIPTOMIC	2015-08-04	maize leaf V14 drought	NA	V14	NA	NA
PRJNA291919	SAMN03956467	SRX1132965	SRP062027	794	355	SRR2144424	SRS1023495	N4	GSM1843782	Zea mays	B73	leaf	NA	drought-stressed	RNA-Seq	49	Illumina HiSeq 2500	SINGLE	TRANSCRIPTOMIC	2015-08-04	maize leaf V14 drought	NA	V14	NA	NA
PRJNA291919	SAMN03956466	SRX1132964	SRP062027	817	367	SRR2144423	SRS1023496	N4	GSM1843781	Zea mays	B73	leaf	NA	drought-stressed	RNA-Seq	49	Illumina HiSeq 2500	SINGLE	TRANSCRIPTOMIC	2015-08-04	maize leaf V14 drought	NA	V14	NA	NA
PRJNA291919	SAMN03956465	SRX1132963	SRP062027	779	333	SRR2144422	SRS1023497	N4	GSM1843780	Zea mays	B73	leaf	NA	drought-stressed	RNA-Seq	49	Illumina HiSeq 2500	SINGLE	TRANSCRIPTOMIC	2015-08-04	maize leaf V14 drought	NA	V14	NA	NA
PRJNA291919	SAMN03956464	SRX1132962	SRP062027	340	163	SRR2144421	SRS1023498	O4	GSM1843779	Zea mays	B73	ear	NA	drought-stressed	RNA-Seq	49	Illumina HiSeq 2500	SINGLE	TRANSCRIPTOMIC	2015-08-04	maize ear V12 drought	NA	V12	NA	NA
PRJNA291919	SAMN03956463	SRX1132961	SRP062027	394	179	SRR2144420	SRS1023499	O4	GSM1843778	Zea mays	B73	ear	NA	drought-stressed	RNA-Seq	49	Illumina HiSeq 2500	SINGLE	TRANSCRIPTOMIC	2015-08-04	maize ear V12 drought	NA	V12	NA	NA
PRJNA291919	SAMN03956462	SRX1132960	SRP062027	401	185	SRR2144419	SRS1023500	O4	GSM1843777	Zea mays	B73	ear	NA	drought-stressed	RNA-Seq	49	Illumina HiSeq 2500	SINGLE	TRANSCRIPTOMIC	2015-08-04	maize ear V12 drought	NA	V12	NA	NA
PRJNA291919	SAMN03956461	SRX1132959	SRP062027	534	237	SRR2144418	SRS1023501	O4	GSM1843776	Zea mays	B73	ear	NA	drought-stressed	RNA-Seq	49	Illumina HiSeq 2500	SINGLE	TRANSCRIPTOMIC	2015-08-04	maize ear V12 drought	NA	V12	NA	NA
PRJNA291919	SAMN03956460	SRX1132958	SRP062027	424	187	SRR2144417	SRS1023502	P4	GSM1843775	Zea mays	B73	leaf	NA	drought-stressed	RNA-Seq	49	Illumina HiSeq 2500	SINGLE	TRANSCRIPTOMIC	2015-08-04	maize leaf V12 drought	NA	V12	NA	NA
PRJNA291919	SAMN03956459	SRX1132957	SRP062027	887	398	SRR2144416	SRS1023503	P4	GSM1843774	Zea mays	B73	leaf	NA	drought-stressed	RNA-Seq	49	Illumina HiSeq 2500	SINGLE	TRANSCRIPTOMIC	2015-08-04	maize leaf V12 drought	NA	V12	NA	NA
PRJNA291919	SAMN03956458	SRX1132956	SRP062027	336	144	SRR2144415	SRS1023504	P4	GSM1843773	Zea mays	B73	leaf	NA	drought-stressed	RNA-Seq	49	Illumina HiSeq 2500	SINGLE	TRANSCRIPTOMIC	2015-08-04	maize leaf V12 drought	NA	V12	NA	NA
PRJNA291919	SAMN03956457	SRX1132955	SRP062027	682	293	SRR2144414	SRS1023505	P4	GSM1843772	Zea mays	B73	leaf	NA	drought-stressed	RNA-Seq	49	Illumina HiSeq 2500	SINGLE	TRANSCRIPTOMIC	2015-08-04	maize leaf V12 drought	NA	V12	NA	NA
PRJNA291919	SAMN03956456	SRX1132954	SRP062027	834	363	SRR2144413	SRS1023506	I5	GSM1843771	Zea mays	B73	ear	NA	well-watered	RNA-Seq	49	Illumina HiSeq 2500	SINGLE	TRANSCRIPTOMIC	2015-08-04	maize ear R1	NA	R1	NA	NA
PRJNA291919	SAMN03956510	SRX1132953	SRP062027	788	366	SRR2144412	SRS1023507	I5	GSM1843770	Zea mays	B73	ear	NA	well-watered	RNA-Seq	49	Illumina HiSeq 2500	SINGLE	TRANSCRIPTOMIC	2015-08-04	maize ear R1	NA	R1	NA	NA
PRJNA291919	SAMN03956455	SRX1132952	SRP062027	1890	822	SRR2144411	SRS1023508	I5	GSM1843769	Zea mays	B73	ear	NA	well-watered	RNA-Seq	49	Illumina HiSeq 2500	SINGLE	TRANSCRIPTOMIC	2015-08-04	maize ear R1	NA	R1	NA	NA
PRJNA291919	SAMN03956453	SRX1132950	SRP062027	445	208	SRR2144409	SRS1023509	J5	GSM1843767	Zea mays	B73	leaf	NA	well-watered	RNA-Seq	49	Illumina HiSeq 2500	SINGLE	TRANSCRIPTOMIC	2015-08-04	maize leaf R1	NA	R1	NA	NA
PRJNA291919	SAMN03956454	SRX1132951	SRP062027	780	346	SRR2144410	SRS1023510	I5	GSM1843768	Zea mays	B73	ear	NA	well-watered	RNA-Seq	49	Illumina HiSeq 2500	SINGLE	TRANSCRIPTOMIC	2015-08-04	maize ear R1	NA	R1	NA	NA
PRJNA291919	SAMN03956452	SRX1132949	SRP062027	427	204	SRR2144408	SRS1023511	J5	GSM1843766	Zea mays	B73	leaf	NA	well-watered	RNA-Seq	48	Illumina HiSeq 2500	SINGLE	TRANSCRIPTOMIC	2015-08-04	maize leaf R1	NA	R1	NA	NA
PRJNA291919	SAMN03956451	SRX1132948	SRP062027	518	233	SRR2144407	SRS1023512	J5	GSM1843765	Zea mays	B73	leaf	NA	well-watered	RNA-Seq	48	Illumina HiSeq 2500	SINGLE	TRANSCRIPTOMIC	2015-08-04	maize leaf R1	NA	R1	NA	NA
PRJNA291919	SAMN03956450	SRX1132947	SRP062027	282	126	SRR2144406	SRS1023513	J5	GSM1843764	Zea mays	B73	leaf	NA	well-watered	RNA-Seq	48	Illumina HiSeq 2500	SINGLE	TRANSCRIPTOMIC	2015-08-04	maize leaf R1	NA	R1	NA	NA
PRJNA291919	SAMN03956505	SRX1132939	SRP062027	900	412	SRR2144398	SRS1023533	L5	GSM1843756	Zea mays	B73	leaf	NA	well-watered	RNA-Seq	49	Illumina HiSeq 2500	SINGLE	TRANSCRIPTOMIC	2015-08-04	maize leaf V16	NA	V16	NA	NA
PRJNA291919	SAMN03956449	SRX1132946	SRP062027	585	290	SRR2144405	SRS1023514	K5	GSM1843763	Zea mays	B73	ear	NA	well-watered	RNA-Seq	49	Illumina HiSeq 2500	SINGLE	TRANSCRIPTOMIC	2015-08-04	maize ear V16	NA	V16	NA	NA
PRJNA291919	SAMN03956512	SRX1132945	SRP062027	643	288	SRR2144404	SRS1023515	K5	GSM1843762	Zea mays	B73	ear	NA	well-watered	RNA-Seq	48	Illumina HiSeq 2500	SINGLE	TRANSCRIPTOMIC	2015-08-04	maize ear V16	NA	V16	NA	NA
PRJNA291919	SAMN03956511	SRX1132944	SRP062027	718	318	SRR2144403	SRS1023516	K5	GSM1843761	Zea mays	B73	ear	NA	well-watered	RNA-Seq	48	Illumina HiSeq 2500	SINGLE	TRANSCRIPTOMIC	2015-08-04	maize ear V16	NA	V16	NA	NA
PRJNA291919	SAMN03956509	SRX1132943	SRP062027	1063	502	SRR2144402	SRS1023517	K5	GSM1843760	Zea mays	B73	ear	NA	well-watered	RNA-Seq	49	Illumina HiSeq 2500	SINGLE	TRANSCRIPTOMIC	2015-08-04	maize ear V16	NA	V16	NA	NA
PRJNA291919	SAMN03956508	SRX1132942	SRP062027	661	309	SRR2144401	SRS1023518	L5	GSM1843759	Zea mays	B73	leaf	NA	well-watered	RNA-Seq	48	Illumina HiSeq 2500	SINGLE	TRANSCRIPTOMIC	2015-08-04	maize leaf V16	NA	V16	NA	NA
PRJNA291919	SAMN03956506	SRX1132940	SRP062027	1151	525	SRR2144399	SRS1023519	L5	GSM1843757	Zea mays	B73	leaf	NA	well-watered	RNA-Seq	48	Illumina HiSeq 2500	SINGLE	TRANSCRIPTOMIC	2015-08-04	maize leaf V16	NA	V16	NA	NA
PRJNA291919	SAMN03956507	SRX1132941	SRP062027	592	277	SRR2144400	SRS1023520	L5	GSM1843758	Zea mays	B73	leaf	NA	well-watered	RNA-Seq	48	Illumina HiSeq 2500	SINGLE	TRANSCRIPTOMIC	2015-08-04	maize leaf V16	NA	V16	NA	NA
PRJNA291919	SAMN03956504	SRX1132938	SRP062027	972	480	SRR2144397	SRS1023521	M5	GSM1843755	Zea mays	B73	ear	NA	well-watered	RNA-Seq	48	Illumina HiSeq 2500	SINGLE	TRANSCRIPTOMIC	2015-08-04	maize ear V14	NA	V14	NA	NA
PRJNA291919	SAMN03956502	SRX1132936	SRP062027	928	479	SRR2144395	SRS1023522	M5	GSM1843753	Zea mays	B73	ear	NA	well-watered	RNA-Seq	48	Illumina HiSeq 2500	SINGLE	TRANSCRIPTOMIC	2015-08-04	maize ear V14	NA	V14	NA	NA
PRJNA291919	SAMN03956503	SRX1132937	SRP062027	430	224	SRR2144396	SRS1023523	M5	GSM1843754	Zea mays	B73	ear	NA	well-watered	RNA-Seq	48	Illumina HiSeq 2500	SINGLE	TRANSCRIPTOMIC	2015-08-04	maize ear V14	NA	V14	NA	NA
PRJNA291919	SAMN03956501	SRX1132935	SRP062027	502	260	SRR2144394	SRS1023524	M5	GSM1843752	Zea mays	B73	ear	NA	well-watered	RNA-Seq	48	Illumina HiSeq 2500	SINGLE	TRANSCRIPTOMIC	2015-08-04	maize ear V14	NA	V14	NA	NA
PRJNA291919	SAMN03956500	SRX1132934	SRP062027	863	425	SRR2144393	SRS1023525	N5	GSM1843751	Zea mays	B73	leaf	NA	well-watered	RNA-Seq	48	Illumina HiSeq 2500	SINGLE	TRANSCRIPTOMIC	2015-08-04	maize leaf V14	NA	V14	NA	NA
PRJNA291919	SAMN03956499	SRX1132933	SRP062027	413	217	SRR2144392	SRS1023526	N5	GSM1843750	Zea mays	B73	leaf	NA	well-watered	RNA-Seq	48	Illumina HiSeq 2500	SINGLE	TRANSCRIPTOMIC	2015-08-04	maize leaf V14	NA	V14	NA	NA
PRJNA291919	SAMN03956498	SRX1132932	SRP062027	466	241	SRR2144391	SRS1023527	N5	GSM1843749	Zea mays	B73	leaf	NA	well-watered	RNA-Seq	48	Illumina HiSeq 2500	SINGLE	TRANSCRIPTOMIC	2015-08-04	maize leaf V14	NA	V14	NA	NA
PRJNA291919	SAMN03956497	SRX1132931	SRP062027	801	400	SRR2144390	SRS1023528	N5	GSM1843748	Zea mays	B73	leaf	NA	well-watered	RNA-Seq	48	Illumina HiSeq 2500	SINGLE	TRANSCRIPTOMIC	2015-08-04	maize leaf V14	NA	V14	NA	NA
PRJNA291919	SAMN03956496	SRX1132930	SRP062027	377	204	SRR2144389	SRS1023529	O5	GSM1843747	Zea mays	B73	ear	NA	well-watered	RNA-Seq	48	Illumina HiSeq 2500	SINGLE	TRANSCRIPTOMIC	2015-08-04	maize ear V12	NA	V12	NA	NA
PRJNA291919	SAMN03956495	SRX1132929	SRP062027	644	345	SRR2144388	SRS1023530	O5	GSM1843746	Zea mays	B73	ear	NA	well-watered	RNA-Seq	48	Illumina HiSeq 2500	SINGLE	TRANSCRIPTOMIC	2015-08-04	maize ear V12	NA	V12	NA	NA
PRJNA291919	SAMN03956494	SRX1132928	SRP062027	1266	639	SRR2144387	SRS1023531	O5	GSM1843745	Zea mays	B73	ear	NA	well-watered	RNA-Seq	48	Illumina HiSeq 2500	SINGLE	TRANSCRIPTOMIC	2015-08-04	maize ear V12	NA	V12	NA	NA
PRJNA291919	SAMN03956493	SRX1132927	SRP062027	954	492	SRR2144386	SRS1023532	O5	GSM1843744	Zea mays	B73	ear	NA	well-watered	RNA-Seq	48	Illumina HiSeq 2500	SINGLE	TRANSCRIPTOMIC	2015-08-04	maize ear V12	NA	V12	NA	NA
PRJNA291919	SAMN03956492	SRX1132926	SRP062027	1492	651	SRR2144385	SRS1023534	P5	GSM1843743	Zea mays	B73	leaf	NA	well-watered	RNA-Seq	48	Illumina HiSeq 2500	SINGLE	TRANSCRIPTOMIC	2015-08-04	maize leaf V12	NA	V12	NA	NA
PRJNA291919	SAMN03956491	SRX1132925	SRP062027	1149	503	SRR2144384	SRS1023535	P5	GSM1843742	Zea mays	B73	leaf	NA	well-watered	RNA-Seq	49	Illumina HiSeq 2500	SINGLE	TRANSCRIPTOMIC	2015-08-04	maize leaf V12	NA	V12	NA	NA
PRJNA291919	SAMN03956490	SRX1132924	SRP062027	332	163	SRR2144383	SRS1023536	P5	GSM1843741	Zea mays	B73	leaf	NA	well-watered	RNA-Seq	48	Illumina HiSeq 2500	SINGLE	TRANSCRIPTOMIC	2015-08-04	maize leaf V12	NA	V12	NA	NA
PRJNA291919	SAMN03956489	SRX1132923	SRP062027	238	122	SRR2144382	SRS1023537	P5	GSM1843740	Zea mays	B73	leaf	NA	well-watered	RNA-Seq	48	Illumina HiSeq 2500	SINGLE	TRANSCRIPTOMIC	2015-08-04	maize leaf V12	NA	V12	NA	NA
PRJNA217053	SAMN02334471	SRX339756	SRP029238	3240	2141	SRR957415	SRS473579	A6	GSM1215320	Zea mays	B73	endosperm 12 days after pollination	NA	NA	RNA-Seq	100	Illumina HiSeq 2500	SINGLE	TRANSCRIPTOMIC	2013-08-27	endosperm 12 days after pollination	NA	NA	NA	NA
PRJNA217053	SAMN02334440	SRX339757	SRP029238	3161	2090	SRR957416	SRS473580	A6	GSM1215321	Zea mays	B73	endosperm 12 days after pollination	NA	NA	RNA-Seq	100	Illumina HiSeq 2500	SINGLE	TRANSCRIPTOMIC	2013-08-27	endosperm 12 days after pollination	NA	NA	NA	NA
PRJNA217053	SAMN02334441	SRX339758	SRP029238	3301	2186	SRR957417	SRS473581	A6	GSM1215322	Zea mays	B73	endosperm 12 days after pollination	NA	NA	RNA-Seq	100	Illumina HiSeq 2500	SINGLE	TRANSCRIPTOMIC	2013-08-27	endosperm 12 days after pollination	NA	NA	NA	NA
PRJNA217053	SAMN02334475	SRX339759	SRP029238	2089	1463	SRR957418	SRS473582	B6	GSM1215323	Zea mays	B73	pericarp and aleurone	NA	NA	RNA-Seq	100	Illumina HiSeq 2500	SINGLE	TRANSCRIPTOMIC	2013-08-27	pericarp and aleurone	NA	NA	NA	NA
PRJNA217053	SAMN02334442	SRX339760	SRP029238	2017	1410	SRR957419	SRS473583	B6	GSM1215324	Zea mays	B73	pericarp and aleurone	NA	NA	RNA-Seq	100	Illumina HiSeq 2500	SINGLE	TRANSCRIPTOMIC	2013-08-27	pericarp and aleurone	NA	NA	NA	NA
PRJNA217053	SAMN02334467	SRX339761	SRP029238	1444	1004	SRR957420	SRS473584	B6	GSM1215325	Zea mays	B73	pericarp and aleurone	NA	NA	RNA-Seq	100	Illumina HiSeq 2500	SINGLE	TRANSCRIPTOMIC	2013-08-27	pericarp and aleurone	NA	NA	NA	NA
PRJNA217053	SAMN02334473	SRX339762	SRP029238	1952	1357	SRR957421	SRS473585	C6	GSM1215326	Zea mays	B73	endosperm crown	NA	NA	RNA-Seq	100	Illumina HiSeq 2500	SINGLE	TRANSCRIPTOMIC	2013-08-27	endosperm crown	NA	NA	NA	NA
PRJNA217053	SAMN02334445	SRX339763	SRP029238	2141	1492	SRR957422	SRS473586	C6	GSM1215327	Zea mays	B73	endosperm crown	NA	NA	RNA-Seq	100	Illumina HiSeq 2500	SINGLE	TRANSCRIPTOMIC	2013-08-27	endosperm crown	NA	NA	NA	NA
PRJNA217053	SAMN02334448	SRX339764	SRP029238	2591	1829	SRR957423	SRS473587	C6	GSM1215328	Zea mays	B73	endosperm crown	NA	NA	RNA-Seq	100	Illumina HiSeq 2500	SINGLE	TRANSCRIPTOMIC	2013-08-27	endosperm crown	NA	NA	NA	NA
PRJNA217053	SAMN02334474	SRX339765	SRP029238	2533	1755	SRR957424	SRS473588	D6	GSM1215329	Zea mays	B73	symmetrical division zone	NA	NA	RNA-Seq	100	Illumina HiSeq 2500	SINGLE	TRANSCRIPTOMIC	2013-08-27	symmetrical division zone	NA	NA	NA	NA
PRJNA217053	SAMN02334443	SRX339766	SRP029238	2268	1572	SRR957425	SRS473589	D6	GSM1215330	Zea mays	B73	symmetrical division zone	NA	NA	RNA-Seq	100	Illumina HiSeq 2500	SINGLE	TRANSCRIPTOMIC	2013-08-27	symmetrical division zone	NA	NA	NA	NA
PRJNA217053	SAMN02334451	SRX339767	SRP029238	2233	1548	SRR957426	SRS473590	D6	GSM1215331	Zea mays	B73	symmetrical division zone	NA	NA	RNA-Seq	100	Illumina HiSeq 2500	SINGLE	TRANSCRIPTOMIC	2013-08-27	symmetrical division zone	NA	NA	NA	NA
PRJNA217053	SAMN02334482	SRX339768	SRP029238	2133	1479	SRR957427	SRS473592	E6	GSM1215332	Zea mays	B73	stomatal division zone	NA	NA	RNA-Seq	100	Illumina HiSeq 2500	SINGLE	TRANSCRIPTOMIC	2013-08-27	stomatal division zone	NA	NA	NA	NA
PRJNA217053	SAMN02334444	SRX339769	SRP029238	2023	1406	SRR957428	SRS473591	E6	GSM1215333	Zea mays	B73	stomatal division zone	NA	NA	RNA-Seq	100	Illumina HiSeq 2500	SINGLE	TRANSCRIPTOMIC	2013-08-27	stomatal division zone	NA	NA	NA	NA
PRJNA217053	SAMN02334446	SRX339770	SRP029238	2179	1511	SRR957429	SRS473594	E6	GSM1215334	Zea mays	B73	stomatal division zone	NA	NA	RNA-Seq	100	Illumina HiSeq 2500	SINGLE	TRANSCRIPTOMIC	2013-08-27	stomatal division zone	NA	NA	NA	NA
PRJNA217053	SAMN02334477	SRX339771	SRP029238	2334	1616	SRR957430	SRS473593	F6	GSM1215335	Zea mays	B73	growth zone	NA	NA	RNA-Seq	100	Illumina HiSeq 2500	SINGLE	TRANSCRIPTOMIC	2013-08-27	growth zone	NA	NA	NA	NA
PRJNA217053	SAMN02334447	SRX339772	SRP029238	2454	1703	SRR957431	SRS473595	F6	GSM1215336	Zea mays	B73	growth zone	NA	NA	RNA-Seq	100	Illumina HiSeq 2500	SINGLE	TRANSCRIPTOMIC	2013-08-27	growth zone	NA	NA	NA	NA
PRJNA217053	SAMN02334458	SRX339773	SRP029238	1821	1254	SRR957432	SRS473596	F6	GSM1215337	Zea mays	B73	growth zone	NA	NA	RNA-Seq	100	Illumina HiSeq 2500	SINGLE	TRANSCRIPTOMIC	2013-08-27	growth zone	NA	NA	NA	NA
PRJNA217053	SAMN02334483	SRX339774	SRP029238	3180	2105	SRR957433	SRS473597	G6	GSM1215338	Zea mays	B73	embryos 20 days after pollination	NA	NA	RNA-Seq	100	Illumina HiSeq 2500	SINGLE	TRANSCRIPTOMIC	2013-08-27	embryos 20 days after pollination	NA	NA	NA	NA
PRJNA217053	SAMN02334449	SRX339775	SRP029238	3208	2115	SRR957434	SRS473598	G6	GSM1215339	Zea mays	B73	embryos 20 days after pollination	NA	NA	RNA-Seq	100	Illumina HiSeq 2500	SINGLE	TRANSCRIPTOMIC	2013-08-27	embryos 20 days after pollination	NA	NA	NA	NA
PRJNA217053	SAMN02334452	SRX339776	SRP029238	3239	2145	SRR957435	SRS473599	G6	GSM1215340	Zea mays	B73	embryos 20 days after pollination	NA	NA	RNA-Seq	100	Illumina HiSeq 2500	SINGLE	TRANSCRIPTOMIC	2013-08-27	embryos 20 days after pollination	NA	NA	NA	NA
PRJNA217053	SAMN02334476	SRX339777	SRP029238	1779	1243	SRR957436	SRS473601	H6	GSM1215341	Zea mays	B73	embryos	NA	NA	RNA-Seq	100	Illumina HiSeq 2500	SINGLE	TRANSCRIPTOMIC	2013-08-27	embryos	NA	NA	NA	NA
PRJNA217053	SAMN02334450	SRX339778	SRP029238	1871	1293	SRR957437	SRS473600	H6	GSM1215342	Zea mays	B73	embryos	NA	NA	RNA-Seq	100	Illumina HiSeq 2500	SINGLE	TRANSCRIPTOMIC	2013-08-27	embryos	NA	NA	NA	NA
PRJNA217053	SAMN02334457	SRX339779	SRP029238	2139	1481	SRR957438	SRS473602	H6	GSM1215343	Zea mays	B73	embryos	NA	NA	RNA-Seq	100	Illumina HiSeq 2500	SINGLE	TRANSCRIPTOMIC	2013-08-27	embryos	NA	NA	NA	NA
PRJNA217053	SAMN02334478	SRX339780	SRP029238	2166	1493	SRR957439	SRS473604	I6	GSM1215344	Zea mays	B73	germinating kernels	NA	NA	RNA-Seq	100	Illumina HiSeq 2500	SINGLE	TRANSCRIPTOMIC	2013-08-27	germinating kernels	NA	NA	NA	NA
PRJNA217053	SAMN02334465	SRX339781	SRP029238	2225	1529	SRR957440	SRS473603	I6	GSM1215345	Zea mays	B73	germinating kernels	NA	NA	RNA-Seq	100	Illumina HiSeq 2500	SINGLE	TRANSCRIPTOMIC	2013-08-27	germinating kernels	NA	NA	NA	NA
PRJNA217053	SAMN02334453	SRX339782	SRP029238	4392	3032	SRR957441	SRS473605	I6	GSM1215346	Zea mays	B73	germinating kernels	NA	NA	RNA-Seq	100	Illumina HiSeq 2500	SINGLE	TRANSCRIPTOMIC	2013-08-27	germinating kernels	NA	NA	NA	NA
PRJNA217053	SAMN02334466	SRX339783	SRP029238	1948	1334	SRR957442	SRS473607	J6	GSM1215347	Zea mays	B73	mature leaf tissue (leaf 8)	NA	NA	RNA-Seq	100	Illumina HiSeq 2500	SINGLE	TRANSCRIPTOMIC	2013-08-27	mature leaf tissue (leaf 8)	NA	NA	NA	NA
PRJNA217053	SAMN02334484	SRX339784	SRP029238	2518	1731	SRR957443	SRS473606	J6	GSM1215348	Zea mays	B73	mature leaf tissue (leaf 8)	NA	NA	RNA-Seq	100	Illumina HiSeq 2500	SINGLE	TRANSCRIPTOMIC	2013-08-27	mature leaf tissue (leaf 8)	NA	NA	NA	NA
PRJNA217053	SAMN02334463	SRX339785	SRP029238	2090	1435	SRR957444	SRS473608	J6	GSM1215349	Zea mays	B73	mature leaf tissue (leaf 8)	NA	NA	RNA-Seq	100	Illumina HiSeq 2500	SINGLE	TRANSCRIPTOMIC	2013-08-27	mature leaf tissue (leaf 8)	NA	NA	NA	NA
PRJNA217053	SAMN02334479	SRX339786	SRP029238	2598	1790	SRR957445	SRS473609	K6	GSM1215350	Zea mays	B73	6-8 mm from tip of ear primordium	NA	NA	RNA-Seq	100	Illumina HiSeq 2500	SINGLE	TRANSCRIPTOMIC	2013-08-27	6-8 mm from tip of ear primordium	NA	NA	NA	NA
PRJNA217053	SAMN02334468	SRX339787	SRP029238	2313	1589	SRR957446	SRS473610	K6	GSM1215351	Zea mays	B73	6-8 mm from tip of ear primordium	NA	NA	RNA-Seq	100	Illumina HiSeq 2500	SINGLE	TRANSCRIPTOMIC	2013-08-27	6-8 mm from tip of ear primordium	NA	NA	NA	NA
PRJNA217053	SAMN02334460	SRX339788	SRP029238	1687	1154	SRR957447	SRS473611	K6	GSM1215352	Zea mays	B73	6-8 mm from tip of ear primordium	NA	NA	RNA-Seq	100	Illumina HiSeq 2500	SINGLE	TRANSCRIPTOMIC	2013-08-27	6-8 mm from tip of ear primordium	NA	NA	NA	NA
PRJNA217053	SAMN02334480	SRX339789	SRP029238	2550	1744	SRR957448	SRS473613	L6	GSM1215353	Zea mays	B73	2-4 mm from tip of ear primordium	NA	NA	RNA-Seq	100	Illumina HiSeq 2500	SINGLE	TRANSCRIPTOMIC	2013-08-27	2-4 mm from tip of ear primordium	NA	NA	NA	NA
PRJNA217053	SAMN02334462	SRX339790	SRP029238	2590	1776	SRR957449	SRS473612	L6	GSM1215354	Zea mays	B73	2-4 mm from tip of ear primordium	NA	NA	RNA-Seq	100	Illumina HiSeq 2500	SINGLE	TRANSCRIPTOMIC	2013-08-27	2-4 mm from tip of ear primordium	NA	NA	NA	NA
PRJNA217053	SAMN02334496	SRX339791	SRP029238	2793	1927	SRR957450	SRS473614	L6	GSM1215355	Zea mays	B73	2-4 mm from tip of ear primordium	NA	NA	RNA-Seq	100	Illumina HiSeq 2500	SINGLE	TRANSCRIPTOMIC	2013-08-27	2-4 mm from tip of ear primordium	NA	NA	NA	NA
PRJNA217053	SAMN02334507	SRX339792	SRP029238	2375	1633	SRR957451	SRS473615	M6	GSM1215356	Zea mays	B73	Root maturation zone	NA	NA	RNA-Seq	100	Illumina HiSeq 2500	SINGLE	TRANSCRIPTOMIC	2013-08-27	Root maturation zone	NA	NA	NA	NA
PRJNA217053	SAMN02334494	SRX339793	SRP029238	2393	1649	SRR957452	SRS473616	N6	GSM1215357	Zea mays	B73	Root elongation zone	NA	NA	RNA-Seq	100	Illumina HiSeq 2500	SINGLE	TRANSCRIPTOMIC	2013-08-27	Root elongation zone	NA	NA	NA	NA
PRJNA217053	SAMN02334498	SRX339794	SRP029238	2242	1539	SRR957453	SRS473617	O6	GSM1215358	Zea mays	B73	Root cortex	NA	NA	RNA-Seq	100	Illumina HiSeq 2500	SINGLE	TRANSCRIPTOMIC	2013-08-27	Root cortex	NA	NA	NA	NA
PRJNA217053	SAMN02334506	SRX339795	SRP029238	2520	1718	SRR957454	SRS473618	M6	GSM1215359	Zea mays	B73	Root maturation zone	NA	NA	RNA-Seq	100	Illumina HiSeq 2500	SINGLE	TRANSCRIPTOMIC	2013-08-27	Root maturation zone	NA	NA	NA	NA
PRJNA217053	SAMN02334497	SRX339796	SRP029238	2019	1393	SRR957455	SRS473619	N6	GSM1215360	Zea mays	B73	Root elongation zone	NA	NA	RNA-Seq	100	Illumina HiSeq 2500	SINGLE	TRANSCRIPTOMIC	2013-08-27	Root elongation zone	NA	NA	NA	NA
PRJNA217053	SAMN02334499	SRX339797	SRP029238	2271	1550	SRR957456	SRS473620	O6	GSM1215361	Zea mays	B73	Root cortex	NA	NA	RNA-Seq	100	Illumina HiSeq 2500	SINGLE	TRANSCRIPTOMIC	2013-08-27	Root cortex	NA	NA	NA	NA
PRJNA217053	SAMN02334505	SRX339798	SRP029238	2406	1646	SRR957457	SRS473621	M6	GSM1215362	Zea mays	B73	Root maturation zone	NA	NA	RNA-Seq	100	Illumina HiSeq 2500	SINGLE	TRANSCRIPTOMIC	2013-08-27	Root maturation zone	NA	NA	NA	NA
PRJNA217053	SAMN02334492	SRX339799	SRP029238	2202	1507	SRR957458	SRS473622	N6	GSM1215363	Zea mays	B73	Root elongation zone	NA	NA	RNA-Seq	100	Illumina HiSeq 2500	SINGLE	TRANSCRIPTOMIC	2013-08-27	Root elongation zone	NA	NA	NA	NA
PRJNA217053	SAMN02334495	SRX339800	SRP029238	1533	1034	SRR957459	SRS473623	O6	GSM1215364	Zea mays	B73	Root cortex	NA	NA	RNA-Seq	100	Illumina HiSeq 2500	SINGLE	TRANSCRIPTOMIC	2013-08-27	Root cortex	NA	NA	NA	NA
PRJNA217053	SAMN02334504	SRX339801	SRP029238	2653	1842	SRR957460	SRS473624	P6	GSM1215365	Zea mays	B73	Primary root	NA	NA	RNA-Seq	100	Illumina HiSeq 2500	SINGLE	TRANSCRIPTOMIC	2013-08-27	Primary root	NA	NA	NA	NA
PRJNA217053	SAMN02334493	SRX339802	SRP029238	2512	1741	SRR957461	SRS473625	P6	GSM1215366	Zea mays	B73	Primary root	NA	NA	RNA-Seq	100	Illumina HiSeq 2500	SINGLE	TRANSCRIPTOMIC	2013-08-27	Primary root	NA	NA	NA	NA
PRJNA217053	SAMN02334488	SRX339803	SRP029238	2646	1828	SRR957462	SRS473626	P6	GSM1215367	Zea mays	B73	Primary root	NA	NA	RNA-Seq	100	Illumina HiSeq 2500	SINGLE	TRANSCRIPTOMIC	2013-08-27	Primary root	NA	NA	NA	NA
PRJNA217053	SAMN02334503	SRX339804	SRP029238	2425	1675	SRR957463	SRS473627	Q6	GSM1215368	Zea mays	B73	Secondary root	NA	NA	RNA-Seq	100	Illumina HiSeq 2500	SINGLE	TRANSCRIPTOMIC	2013-08-27	Secondary root	NA	NA	NA	NA
PRJNA217053	SAMN02334489	SRX339805	SRP029238	2641	1820	SRR957464	SRS473628	Q6	GSM1215369	Zea mays	B73	Secondary root	NA	NA	RNA-Seq	100	Illumina HiSeq 2500	SINGLE	TRANSCRIPTOMIC	2013-08-27	Secondary root	NA	NA	NA	NA
PRJNA217053	SAMN02334490	SRX339806	SRP029238	2815	1933	SRR957465	SRS473629	Q6	GSM1215370	Zea mays	B73	Secondary root	NA	NA	RNA-Seq	100	Illumina HiSeq 2500	SINGLE	TRANSCRIPTOMIC	2013-08-27	Secondary root	NA	NA	NA	NA
PRJNA217053	SAMN02334502	SRX339807	SRP029238	2924	2035	SRR957466	SRS473630	R6	GSM1215371	Zea mays	B73	Mature pollen	NA	NA	RNA-Seq	100	Illumina HiSeq 2500	SINGLE	TRANSCRIPTOMIC	2013-08-27	Mature pollen	NA	NA	NA	NA
PRJNA217053	SAMN02334487	SRX339808	SRP029238	2852	1978	SRR957467	SRS473631	R6	GSM1215372	Zea mays	B73	Mature pollen	NA	NA	RNA-Seq	100	Illumina HiSeq 2500	SINGLE	TRANSCRIPTOMIC	2013-08-27	Mature pollen	NA	NA	NA	NA
PRJNA217053	SAMN02334491	SRX339809	SRP029238	2907	2007	SRR957468	SRS473632	R6	GSM1215373	Zea mays	B73	Mature pollen	NA	NA	RNA-Seq	100	Illumina HiSeq 2500	SINGLE	TRANSCRIPTOMIC	2013-08-27	Mature pollen	NA	NA	NA	NA
PRJNA217053	SAMN02334500	SRX339810	SRP029238	2482	1704	SRR957469	SRS473633	S6	GSM1215374	Zea mays	B73	silks	NA	NA	RNA-Seq	100	Illumina HiSeq 2500	SINGLE	TRANSCRIPTOMIC	2013-08-27	silks	NA	NA	NA	NA
PRJNA217053	SAMN02334486	SRX339811	SRP029238	2083	1411	SRR957470	SRS473634	S6	GSM1215375	Zea mays	B73	silks	NA	NA	RNA-Seq	100	Illumina HiSeq 2500	SINGLE	TRANSCRIPTOMIC	2013-08-27	silks	NA	NA	NA	NA
PRJNA217053	SAMN02334469	SRX339812	SRP029238	1374	918	SRR957471	SRS473635	S6	GSM1215376	Zea mays	B73	silks	NA	NA	RNA-Seq	100	Illumina HiSeq 2500	SINGLE	TRANSCRIPTOMIC	2013-08-27	silks	NA	NA	NA	NA
PRJNA217053	SAMN02334501	SRX339813	SRP029238	1691	1123	SRR957472	SRS473637	T6	GSM1215377	Zea mays	B73	mature female spikelets	NA	NA	RNA-Seq	100	Illumina HiSeq 2500	SINGLE	TRANSCRIPTOMIC	2013-08-27	mature female spikelets	NA	NA	NA	NA
PRJNA217053	SAMN02334485	SRX339814	SRP029238	1968	1326	SRR957473	SRS473636	T6	GSM1215378	Zea mays	B73	mature female spikelets	NA	NA	RNA-Seq	100	Illumina HiSeq 2500	SINGLE	TRANSCRIPTOMIC	2013-08-27	mature female spikelets	NA	NA	NA	NA
PRJNA217053	SAMN02334461	SRX339815	SRP029238	2206	1502	SRR957474	SRS473638	T6	GSM1215379	Zea mays	B73	mature female spikelets	NA	NA	RNA-Seq	100	Illumina HiSeq 2500	SINGLE	TRANSCRIPTOMIC	2013-08-27	mature female spikelets	NA	NA	NA	NA
PRJNA217053	SAMN02334481	SRX339816	SRP029238	2436	1653	SRR957475	SRS473639	U6	GSM1215380	Zea mays	B73	Internode 6-7	NA	NA	RNA-Seq	100	Illumina HiSeq 2500	SINGLE	TRANSCRIPTOMIC	2013-08-27	Internode 6-7	NA	NA	NA	NA
PRJNA217053	SAMN02334454	SRX339817	SRP029238	2344	1595	SRR957476	SRS473641	U6	GSM1215381	Zea mays	B73	Internode 6-7	NA	NA	RNA-Seq	100	Illumina HiSeq 2500	SINGLE	TRANSCRIPTOMIC	2013-08-27	Internode 6-7	NA	NA	NA	NA
PRJNA217053	SAMN02334459	SRX339818	SRP029238	2569	1752	SRR957477	SRS473640	U6	GSM1215382	Zea mays	B73	Internode 6-7	NA	NA	RNA-Seq	100	Illumina HiSeq 2500	SINGLE	TRANSCRIPTOMIC	2013-08-27	Internode 6-7	NA	NA	NA	NA
PRJNA217053	SAMN02334470	SRX339819	SRP029238	2372	1611	SRR957478	SRS473642	V6	GSM1215383	Zea mays	B73	Internode 7-8	NA	NA	RNA-Seq	100	Illumina HiSeq 2500	SINGLE	TRANSCRIPTOMIC	2013-08-27	Internode 7-8	NA	NA	NA	NA
PRJNA217053	SAMN02334455	SRX339820	SRP029238	2138	1452	SRR957479	SRS473643	V6	GSM1215384	Zea mays	B73	Internode 7-8	NA	NA	RNA-Seq	100	Illumina HiSeq 2500	SINGLE	TRANSCRIPTOMIC	2013-08-27	Internode 7-8	NA	NA	NA	NA
PRJNA217053	SAMN02334464	SRX339821	SRP029238	2645	1800	SRR957480	SRS473644	V6	GSM1215385	Zea mays	B73	Internode 7-8	NA	NA	RNA-Seq	100	Illumina HiSeq 2500	SINGLE	TRANSCRIPTOMIC	2013-08-27	Internode 7-8	NA	NA	NA	NA
PRJNA217053	SAMN02334472	SRX339822	SRP029238	2660	1794	SRR957481	SRS473645	W6	GSM1215386	Zea mays	B73	Vegetative Meristem & Surrounding Tissue	NA	NA	RNA-Seq	100	Illumina HiSeq 2500	SINGLE	TRANSCRIPTOMIC	2013-08-27	Vegetative Meristem & Surrounding Tissue	NA	NA	NA	NA
PRJNA217053	SAMN02334456	SRX339823	SRP029238	2677	1814	SRR957482	SRS473646	W6	GSM1215387	Zea mays	B73	Vegetative Meristem & Surrounding Tissue	NA	NA	RNA-Seq	100	Illumina HiSeq 2500	SINGLE	TRANSCRIPTOMIC	2013-08-27	Vegetative Meristem & Surrounding Tissue	NA	NA	NA	NA
PRJNA377908	SAMN06475231	SRX2612066	SRP101358	229	175	SRR5312204	SRS2022663	A7	GSM2521498	Zea mays	NA	aleurone cells	18 day after pollination	NA	RNA-Seq	51	Illumina Genome Analyzer	SINGLE	TRANSCRIPTOMIC	2017-03-03	aleurone cells	NA		NA	NA
PRJNA377908	SAMN06475241	SRX2612067	SRP101358	570	358	SRR5312205	SRS2022665	A7	GSM2521499	Zea mays	NA	aleurone cells	18 day after pollination	NA	RNA-Seq	50	Illumina Genome Analyzer	SINGLE	TRANSCRIPTOMIC	2017-03-03	aleurone cells	NA		NA	NA
PRJNA377908	SAMN06475240	SRX2612068	SRP101358	263	201	SRR5312206	SRS2022666	A7	GSM2521500	Zea mays	NA	aleurone cells	22 day after pollination	NA	RNA-Seq	51	Illumina Genome Analyzer	SINGLE	TRANSCRIPTOMIC	2017-03-03	aleurone cells	NA		NA	NA
PRJNA377908	SAMN06475239	SRX2612069	SRP101358	687	415	SRR5312207	SRS2022664	A7	GSM2521501	Zea mays	NA	aleurone cells	22 day after pollination	NA	RNA-Seq	50	Illumina Genome Analyzer	SINGLE	TRANSCRIPTOMIC	2017-03-03	aleurone cells	NA		NA	NA
PRJNA377908	SAMN06475238	SRX2612070	SRP101358	240	183	SRR5312208	SRS2022667	B7	GSM2521502	Zea mays	NA	starchy endosperm cells	18 day after pollination	NA	RNA-Seq	51	Illumina Genome Analyzer	SINGLE	TRANSCRIPTOMIC	2017-03-03	starchy endosperm cells	NA		NA	NA
PRJNA377908	SAMN06475237	SRX2612071	SRP101358	915	542	SRR5312209	SRS2022668	B7	GSM2521503	Zea mays	NA	starchy endosperm cells	18 day after pollination	NA	RNA-Seq	50	Illumina Genome Analyzer	SINGLE	TRANSCRIPTOMIC	2017-03-03	starchy endosperm cells	NA		NA	NA
PRJNA377908	SAMN06475236	SRX2612072	SRP101358	187	143	SRR5312210	SRS2022669	B7	GSM2521504	Zea mays	NA	starchy endosperm cells	22 day after pollination	NA	RNA-Seq	51	Illumina Genome Analyzer	SINGLE	TRANSCRIPTOMIC	2017-03-03	starchy endosperm cells	NA		NA	NA
PRJNA377908	SAMN06475235	SRX2612073	SRP101358	755	458	SRR5312211	SRS2022670	B7	GSM2521505	Zea mays	NA	starchy endosperm cells	22 day after pollination	NA	RNA-Seq	50	Illumina Genome Analyzer	SINGLE	TRANSCRIPTOMIC	2017-03-03	starchy endosperm cells	NA		NA	NA
PRJNA384958	SAMN06854354	SRX2771302	SRP105764	6778	4605	SRR5488449	SRS2154776	A9	GSM2592973	Zea mays	NA	NA	NA	NA	RNA-Seq	200	Illumina HiSeq 1000	PAIRED	TRANSCRIPTOMIC	2017-05-01	sperm	NA	NA	NA	B73
PRJNA384958	SAMN06854370	SRX2771304	SRP105764	8540	5720	SRR5488451	SRS2154777	A9	GSM2592975	Zea mays	NA	NA	NA	NA	RNA-Seq	200	Illumina HiSeq 1000	PAIRED	TRANSCRIPTOMIC	2017-05-01	sperm	NA	NA	NA	B73
PRJNA384958	SAMN06854369	SRX2771305	SRP105764	5699	3724	SRR5488452	SRS2154778	B9	GSM2592976	Zea mays	NA	NA	NA	NA	RNA-Seq	200	Illumina HiSeq 1000	PAIRED	TRANSCRIPTOMIC	2017-05-01	egg	NA	NA	NA	B73
PRJNA384958	SAMN06854371	SRX2771303	SRP105764	10176	6713	SRR5488450	SRS2154779	A9	GSM2592974	Zea mays	NA	NA	NA	NA	RNA-Seq	200	Illumina HiSeq 1000	PAIRED	TRANSCRIPTOMIC	2017-05-01	sperm	NA	NA	NA	B73
PRJNA384958	SAMN06854368	SRX2771306	SRP105764	6287	4107	SRR5488453	SRS2154780	B9	GSM2592977	Zea mays	NA	NA	NA	NA	RNA-Seq	200	Illumina HiSeq 1000	PAIRED	TRANSCRIPTOMIC	2017-05-01	egg	NA	NA	NA	B73
PRJNA384958	SAMN06854367	SRX2771307	SRP105764	6849	4463	SRR5488454	SRS2154781	B9	GSM2592978	Zea mays	NA	NA	NA	NA	RNA-Seq	200	Illumina HiSeq 1000	PAIRED	TRANSCRIPTOMIC	2017-05-01	egg	NA	NA	NA	B73
PRJNA384958	SAMN06854366	SRX2771308	SRP105764	7206	4583	SRR5488455	SRS2154782	C9	GSM2592979	Zea mays	NA	NA	NA	NA	RNA-Seq	200	Illumina HiSeq 1000	PAIRED	TRANSCRIPTOMIC	2017-05-01	Zygote	NA	NA	NA	B73
PRJNA384958	SAMN06854365	SRX2771309	SRP105764	7779	5059	SRR5488456	SRS2154783	C9	GSM2592980	Zea mays	NA	NA	NA	NA	RNA-Seq	200	Illumina HiSeq 1000	PAIRED	TRANSCRIPTOMIC	2017-05-01	Zygote	NA	NA	NA	B73
PRJNA384958	SAMN06854363	SRX2771311	SRP105764	8366	5250	SRR5488458	SRS2154784	C9	GSM2592982	Zea mays	NA	NA	NA	NA	RNA-Seq	200	Illumina HiSeq 1000	PAIRED	TRANSCRIPTOMIC	2017-05-01	Zygote	NA	NA	NA	B73
PRJNA384958	SAMN06854364	SRX2771310	SRP105764	5700	3623	SRR5488457	SRS2154785	C9	GSM2592981	Zea mays	NA	NA	NA	NA	RNA-Seq	200	Illumina HiSeq 1000	PAIRED	TRANSCRIPTOMIC	2017-05-01	Zygote	NA	NA	NA	B73
PRJNA384958	SAMN06854362	SRX2771312	SRP105764	8202	5253	SRR5488459	SRS2154786	C9	GSM2592983	Zea mays	NA	NA	NA	NA	RNA-Seq	200	Illumina HiSeq 1000	PAIRED	TRANSCRIPTOMIC	2017-05-01	Zygote	NA	NA	NA	B73
PRJNA384958	SAMN06854361	SRX2771313	SRP105764	8872	5519	SRR5488460	SRS2154787	C9	GSM2592984	Zea mays	NA	NA	NA	NA	RNA-Seq	200	Illumina HiSeq 1000	PAIRED	TRANSCRIPTOMIC	2017-05-01	Zygote	NA	NA	NA	B73
PRJNA384958	SAMN06854360	SRX2771314	SRP105764	9408	6149	SRR5488461	SRS2154788	D9	GSM2592985	Zea mays	NA	NA	NA	NA	RNA-Seq	200	Illumina HiSeq 1000	PAIRED	TRANSCRIPTOMIC	2017-05-01	Apical Cell	NA	NA	NA	B73
PRJNA384958	SAMN06854359	SRX2771315	SRP105764	6860	4798	SRR5488462	SRS2154789	D9	GSM2592986	Zea mays	NA	NA	NA	NA	RNA-Seq	200	Illumina HiSeq 1000	PAIRED	TRANSCRIPTOMIC	2017-05-01	Apical Cell	NA	NA	NA	B73
PRJNA384958	SAMN06854357	SRX2771317	SRP105764	7076	4577	SRR5488464	SRS2154790	E9	GSM2592988	Zea mays	NA	NA	NA	NA	RNA-Seq	200	Illumina HiSeq 1000	PAIRED	TRANSCRIPTOMIC	2017-05-01	Basal Cell	NA	NA	NA	B73
PRJNA384958	SAMN06854358	SRX2771316	SRP105764	7329	4920	SRR5488463	SRS2154791	D9	GSM2592987	Zea mays	NA	NA	NA	NA	RNA-Seq	200	Illumina HiSeq 1000	PAIRED	TRANSCRIPTOMIC	2017-05-01	Apical Cell	NA	NA	NA	B73
PRJNA384958	SAMN06854356	SRX2771318	SRP105764	6850	4425	SRR5488465	SRS2154792	E9	GSM2592989	Zea mays	NA	NA	NA	NA	RNA-Seq	200	Illumina HiSeq 1000	PAIRED	TRANSCRIPTOMIC	2017-05-01	Basal Cell	NA	NA	NA	B73
PRJNA384958	SAMN06854355	SRX2771319	SRP105764	6748	4504	SRR5488466	SRS2154793	E9	GSM2592990	Zea mays	NA	NA	NA	NA	RNA-Seq	200	Illumina HiSeq 1000	PAIRED	TRANSCRIPTOMIC	2017-05-01	Basal Cell	NA	NA	NA	B73
PRJNA234381	SAMN02582653	SRX425871	SRP035353	386	267	SRR1106906	SRS529498	A10	GSM1305173	Zea mays	NA	root tip	NA	NA	RNA-Seq	49	Illumina HiSeq 2000	SINGLE	TRANSCRIPTOMIC	2015-12-24	primary root	NA	NA	NA	NA
PRJNA234381	SAMN02582656	SRX425872	SRP035353	404	279	SRR1106907	SRS529499	A10	GSM1305174	Zea mays	NA	root tip	NA	NA	RNA-Seq	49	Illumina HiSeq 2000	SINGLE	TRANSCRIPTOMIC	2015-12-24	primary root	NA	NA	NA	NA
PRJNA234381	SAMN02582651	SRX425873	SRP035353	403	278	SRR1106908	SRS529500	B10	GSM1305175	Zea mays	NA	root tip	NA	NA	RNA-Seq	49	Illumina HiSeq 2000	SINGLE	TRANSCRIPTOMIC	2015-12-23	crown root	NA	NA	NA	NA
PRJNA234381	SAMN02582652	SRX425874	SRP035353	381	262	SRR1106909	SRS529501	B10	GSM1305176	Zea mays	NA	root tip	NA	NA	RNA-Seq	49	Illumina HiSeq 2000	SINGLE	TRANSCRIPTOMIC	2015-12-24	crown root	NA	NA	NA	NA
PRJNA234381	SAMN02582654	SRX425875	SRP035353	386	268	SRR1106910	SRS529502	C10	GSM1305177	Zea mays	NA	root tip	NA	NA	RNA-Seq	49	Illumina HiSeq 2000	SINGLE	TRANSCRIPTOMIC	2015-12-24	seminal root	NA	NA	NA	NA
PRJNA234381	SAMN02582655	SRX425876	SRP035353	394	273	SRR1106911	SRS529503	C10	GSM1305178	Zea mays	NA	root tip	NA	NA	RNA-Seq	49	Illumina HiSeq 2000	SINGLE	TRANSCRIPTOMIC	2015-12-24	seminal root	NA	NA	NA	NA
PRJNA219741	SAMN02360504	SRX357101	SRP030121	633	425	SRR999032	SRS485143	A11	GSM1236504	Zea mays	wild-type B73	1mm tip of 10mm B73 ear (pool)	NA	NA	RNA-Seq	100	Illumina Genome Analyzer II	PAIRED	TRANSCRIPTOMIC	2015-07-28	ear primordia	NA	NA	NA	B73
PRJNA219741	SAMN02360501	SRX357102	SRP030121	1292	877	SRR999033	SRS485144	A11	GSM1236505	Zea mays	wild-type B73	1mm tip of 10mm B73 ear (pool)	NA	NA	RNA-Seq	100	Illumina Genome Analyzer II	PAIRED	TRANSCRIPTOMIC	2015-07-28	ear primordia	NA	NA	NA	B73
PRJNA219741	SAMN02360503	SRX357103	SRP030121	1229	679	SRR999034	SRS485145	B11	GSM1236506	Zea mays	wild-type B73	1mm middle of 10mm B73 ear (pool)	NA	NA	RNA-Seq	100	Illumina Genome Analyzer II	PAIRED	TRANSCRIPTOMIC	2015-07-28	ear primordia	NA	NA	NA	B73
PRJNA219741	SAMN02360505	SRX357104	SRP030121	984	534	SRR999035	SRS485146	B11	GSM1236507	Zea mays	wild-type B73	1mm middle of 10mm B73 ear (pool)	NA	NA	RNA-Seq	100	Illumina Genome Analyzer II	PAIRED	TRANSCRIPTOMIC	2015-07-28	ear primordia	NA	NA	NA	B73
PRJNA219741	SAMN02360506	SRX357105	SRP030121	1331	752	SRR999036	SRS485147	C11	GSM1236508	Zea mays	wild-type B73	2mm base of 10mm B73 ear (pool)	NA	NA	RNA-Seq	100	Illumina Genome Analyzer II	PAIRED	TRANSCRIPTOMIC	2015-07-28	ear primordia	NA	NA	NA	B73
PRJNA219741	SAMN02360507	SRX357106	SRP030121	835	446	SRR999037	SRS485148	C11	GSM1236509	Zea mays	wild-type B73	2mm base of 10mm B73 ear (pool)	NA	NA	RNA-Seq	100	Illumina Genome Analyzer II	PAIRED	TRANSCRIPTOMIC	2015-07-28	ear primordia	NA	NA	NA	B73
PRJNA219741	SAMN02360517	SRX357107	SRP030121	1468	849	SRR999038	SRS485149	A12	GSM1236510	Zea mays	wild-type B73	pool of whole B73 tassels (1-2mm)	NA	NA	RNA-Seq	100	Illumina Genome Analyzer II	PAIRED	TRANSCRIPTOMIC	2015-07-28	tassel primordia	NA	NA	NA	B73
PRJNA219741	SAMN02360508	SRX357108	SRP030121	2556	1427	SRR999039	SRS485150	A12	GSM1236511	Zea mays	wild-type B73	pool of whole B73 tassels (1-2mm)	NA	NA	RNA-Seq	100	Illumina Genome Analyzer II	PAIRED	TRANSCRIPTOMIC	2015-07-28	tassel primordia	NA	NA	NA	B73
PRJNA219741	SAMN02360509	SRX357109	SRP030121	1489	862	SRR999040	SRS485151	B12	GSM1236512	Zea mays	wild-type B73	pool of whole B73 tassels (3-4mm)	NA	NA	RNA-Seq	100	Illumina Genome Analyzer II	PAIRED	TRANSCRIPTOMIC	2015-07-28	tassel primordia	NA	NA	NA	B73
PRJNA219741	SAMN02360510	SRX357110	SRP030121	1747	945	SRR999041	SRS485152	B12	GSM1236513	Zea mays	wild-type B73	pool of whole B73 tassels (3-4mm)	NA	NA	RNA-Seq	100	Illumina Genome Analyzer II	PAIRED	TRANSCRIPTOMIC	2015-07-28	tassel primordia	NA	NA	NA	B73
PRJNA219741	SAMN02360512	SRX357111	SRP030121	1464	847	SRR999042	SRS485153	C12	GSM1236514	Zea mays	wild-type B73	pool of whole B73 tassels (5-7mm)	NA	NA	RNA-Seq	100	Illumina Genome Analyzer II	PAIRED	TRANSCRIPTOMIC	2015-07-28	tassel primordia	NA	NA	NA	B73
PRJNA219741	SAMN02360511	SRX357112	SRP030121	2877	1688	SRR999043	SRS485154	C12	GSM1236515	Zea mays	wild-type B73	pool of whole B73 tassels (5-7mm)	NA	NA	RNA-Seq	100	Illumina Genome Analyzer II	PAIRED	TRANSCRIPTOMIC	2015-07-28	tassel primordia	NA	NA	NA	B73
PRJNA172724	SAMN01112415	SRX175843	SRP014792	2829	1949	SRR536834	SRS355335	A13	GSM984652	Zea mays	NA	Ovaries	NA	well watered	RNA-Seq	76	Illumina Genome Analyzer IIx	SINGLE	TRANSCRIPTOMIC	2015-12-08	Reproductive Control	1 DAP (Days after Pollination)	NA	1	inbred line B73
PRJNA172724	SAMN01112416	SRX175844	SRP014792	2654	1747	SRR536835	SRS355336	A13	GSM984653	Zea mays	NA	Ovaries	NA	well watered	RNA-Seq	76	Illumina Genome Analyzer IIx	SINGLE	TRANSCRIPTOMIC	2015-12-08	Reproductive Control	1 DAP (Days after Pollination)	NA	2	inbred line B73
PRJNA172724	SAMN01112417	SRX175845	SRP014792	2873	1865	SRR536836	SRS355337	B13	GSM984654	Zea mays	NA	Ovaries	NA	drought stress	RNA-Seq	76	Illumina Genome Analyzer IIx	SINGLE	TRANSCRIPTOMIC	2015-12-08	Reproductive Drought	1 DAP (Days after Pollination)	NA	1	inbred line B73
PRJNA172724	SAMN01112418	SRX175846	SRP014792	2852	1980	SRR536837	SRS355338	B13	GSM984655	Zea mays	NA	Ovaries	NA	drought stress	RNA-Seq	76	Illumina Genome Analyzer IIx	SINGLE	TRANSCRIPTOMIC	2015-12-08	Reproductive Drought	1 DAP (Days after Pollination)	NA	2	inbred line B73
PRJNA172724	SAMN01112419	SRX175847	SRP014792	2739	1843	SRR536838	SRS355339	C13	GSM984656	Zea mays	NA	Basal Leaf Meristem	NA	well watered	RNA-Seq	76	Illumina Genome Analyzer IIx	SINGLE	TRANSCRIPTOMIC	2015-12-08	Vegetative Control	1 DAP (Days after Pollination)	NA	1	inbred line B73
PRJNA172724	SAMN01112420	SRX175848	SRP014792	2222	1482	SRR536839	SRS355340	C13	GSM984657	Zea mays	NA	Basal Leaf Meristem	NA	well watered	RNA-Seq	76	Illumina Genome Analyzer IIx	SINGLE	TRANSCRIPTOMIC	2015-12-08	Vegetative Control	1 DAP (Days after Pollination)	NA	2	inbred line B73
PRJNA172724	SAMN01112421	SRX175849	SRP014792	2714	1709	SRR536840	SRS355341	D13	GSM984658	Zea mays	NA	Basal Leaf Meristem	NA	drought stress	RNA-Seq	76	Illumina Genome Analyzer IIx	SINGLE	TRANSCRIPTOMIC	2015-12-08	Vegetative Drought	1 DAP (Days after Pollination)	NA	1	inbred line B73
PRJNA172724	SAMN01112422	SRX175850	SRP014792	2675	1687	SRR536841	SRS355342	D13	GSM984659	Zea mays	NA	Basal Leaf Meristem	NA	drought stress	RNA-Seq	76	Illumina Genome Analyzer IIx	SINGLE	TRANSCRIPTOMIC	2015-12-08	Vegetative Drought	1 DAP (Days after Pollination)	NA	2	inbred line B73

## Sheet: Table S4
Table S4: Comparison of detection of expression in Arabidopsis duplicates between RNAseq compendium and ATH1 microarray.
The first table represents the number and percentage of duplicates detected in the RNAseq compendium after filtering. Second table represent the duplicate genes covered by the probes on the ATH1 microarray. The third table shows the comparison between the duplicates for which expression was detected in the RNAseq and the ATH1 microarray.
	Arabidopsis	Not detected	One detected	Both detected	Total	% Both detected
RNAseq	Block duplicates	77	230	1612	1919	0.84
	Tandem duplications	486	274	370	1130	0.33
	Unclassified	379	508	1296	2183	0.58
	Total	942	1012	3278	5232	0.63
	% Detected	0.180046	0.193425	0.626529
	Arabidopsis	Not present	One present	Both present	Total	% Both present
Duplicates on ATH1 microarray	Block duplicates	80	345	1494	1919	0.77853
	Tandem duplications	492	240	398	1130	0.352212
	Unclassified	343	499	1341	2183	0.614292
	Total	915	1084	3233	5232	0.617928
	% on microarray	0.174885	0.207187	0.617928
RNAseq vs Microarry		Duplicates on ATH1 microarray
	Arabidopsis	Not present	One present	Both present	Total	% Both detected present
RNAseq	Both detected	327	560	2391	3278	0.729408
	One detected	162	270	580	1012	0.573123
	Not detected	426	254	262	942	0.278132
	Total	915	1084	3233	5232
	% on microarray	0.174885	0.207187	0.617928

## Sheet: Table S5
Table S5: Summary of pairs of duplicates detected in our compendia of RNAseq data for Arabidopsis, tomato and maize per mode of duplication.
Arabidopsis	Not detected	One detected	Both detected	Total	% Both detected
Block	77	230	1612	1919	0.84
Tandem	486	274	370	1130	0.33
Unclassified	379	508	1296	2183	0.59
Total	942	1012	3278	5232	0.63
Tomato	Not detected	One detected	Both detected	Total	% Both detected
Block	55	171	851	1077	0.790158
Tandem	853	270	411	1534	0.267927
Unclassified	1728	575	1731	4034	0.429103
Total	1797	962	2915	6645	0.438676
Maize	Not detected	One detected	Both detected	Total	% Both detected
Block	237	337	2826	3400	0.83
Tandem	1024	218	450	1692	0.27
Unclassified	2811	933	1818	5562	0.33
Total	4072	1488	5094	10654	0.48

## Sheet: Table S6
Table S6. Pairwise correlation analysis between Ks, SD (Kn) and ED in Arabidopsis, tomato and maize duplicates partitioned by mechanism of duplication (block vs tandem). Pearson’s correlation coefficients (r), Spearman’s rank (ρ) correlation coefficients, their associated P values, and the significance levels (***, < 10x-10; **, < 10x-5, *, < 0.05) resulting from comparing subsets of duplicates w…
			Ks < 5						Ks < 1
Species	Comparison	Duplication	Pearson's r	P-value	Significance	Spearman's r	P-value	Significance	Pearson's r	P-value	Significance	Spearman's r	P-value	Significance
Arabidopsis	SD (Kn) vs Ks	block	0.51048	3.20367e-125	***	0.38975	3.29729e-69	***	0.271397	6.15177e-24	***	0.26647	4.19257e-23	***
		tandem	0.676255	2.60335e-125	***	0.703974	4.6356e-140	***	0.592699	4.08452e-79	***	0.624454	4.47313e-90	***
	ED vs Ks	block	0.103078	3.97631e-05	*	0.194214	6.42068e-15	***	0.204539	2.56261e-12	***	0.21885	6.31441e-14	***
		tandem	0.114466	0.032039	*	0.18825	0.000391057	*	0.152163	0.00807834	*	0.195314	0.000642387	*
	ED vs SD (Kn)	block	0.150899	1.60312e-09	**	0.323582	6.59445e-40	***	0.152991	1.87862e-07	**	0.328591	2.47941e-30	***
		tandem	0.09621	0.0718224		0.252562	1.64475e-06	**	0.168849	0.00324757	*	0.282589	5.95578e-07	**
Tomato	SD (Kn) vs Ks	block	0.546223	1.78502e-81	***	0.512504	2.515e-70	***	0.27654	1.72299e-13	***	0.29483	3.32308e-15	***
		tandem	0.678528	6.45825e-168	***	0.745891	1.49784e-220	***	0.573272	8.34487e-96	***	0.660126	9.53158e-137	***
	ED vs Ks	block	0.118771	0.000620401	*	0.257156	5.8821e-14	***	0.170528	3.59872e-05	*	0.203869	7.21067e-07	**
		tandem	-0.00206992	0.968219		0.169449	0.00101834	*	0.250736	9.02679e-06	**	0.335126	1.82026e-09	**
	ED vs SD (Kn)	block	0.186249	6.84317e-08	**	0.27294	1.35576e-15	***	0.144911	0.00045845	*	0.196474	1.82238e-06	**
		tandem	-0.089493	0.0843364		0.14544	0.00488583	*	0.278056	7.73734e-07	**	0.296185	1.30016e-07	**
Maize	SD (Kn) vs Ks	block	0.659173	0	***	0.556735	2.33034e-265	***	0.506112	1.32369e-177	***	0.325484	2.04182e-68	***
		tandem	0.752907	2.5205e-149	***	0.781881	2.14285e-168	***	0.54112	1.82165e-47	***	0.555262	2.17181e-50	***
	ED vs Ks	block	0.243206	2.14562e-38	***	0.366708	1.78254e-88	***	0.220989	4.01291e-27	***	0.344719	6.89695e-66	***
		tandem	-0.171306	0.00310969	*	-0.0670665	0.250033		0.113462	0.138348		0.214065	0.00480651	*
	ED vs SD (Kn)	block	0.185851	7.71414e-23	***	0.328139	3.42385e-70	***	0.178175	4.80696e-18	***	0.28923	4.66132e-46	***
		tandem	-0.319672	1.8566e-08	**	-0.104142	0.0736127		0.236032	0.0018263	*	0.322385	1.61111e-05	**

## Sheet: Table S7
Table S7. Correlation analysis between Ks, SD (Kn) and ED vs ID in Arabidopsis, partitioned by mechanism of duplication (block vs tandem). Pearson’s correlation coefficients (r), Spearman’s rank (ρ) correlation coefficients, their associated P values, and the significance levels (***, < 10x-10; **, < 10x-5, *, < 0.05) resulting from comparing subsets of duplicates with Ks < 5 or Ks < 1 are shown.
		Ks < 5						Ks < 1
Comparison	Duplication	Pearson's r	P-value	Significance	Spearman's r	P-value	Significance	Pearson's r	P-value	Significance	Spearman's r	P-value	Significance
ID vs Ks	block	0.0214438	0.443001		0.0732528	0.00869585	*	0.0743923	0.0232832	*	0.100142	0.00223188	*
	tandem	0.115856	0.0273019	*	0.182585	0.000472041	*	0.137847	0.0137345	*	0.158903	0.00444049	*
ID vs SD (Kn)	block	0.102103	0.000250424	*	0.174545	3.13671e-10	**	0.123654	0.000156592	*	0.207516	1.66354e-10	**
	tandem	0.157174	0.0026739	*	0.220701	2.20706e-05	*	0.159032	0.00440785	*	0.214842	0.000110004	*
ID vs ED	block	0.0700636	0.0189716	*	0.126917	2.0273e-05	*	0.0718602	0.0392977	*	0.155294	7.62392e-06	**
	tandem	0.147428	0.0382004	*	0.290973	3.19974e-05	*	0.123674	0.107053		0.272693	0.000308088	*

## Sheet: Table S8
Table S8. Pairwise correlation analysis between Ks, SD (Kn) and ED in Arabidopsis, tomato and maize duplicates partitioned by PPI category (without PPI vs with PPI). Pearson’s correlation coefficients (r), Spearman’s rank (ρ) correlation coefficients, their associated P values, and the significance levels (***, < 10x-10; **, < 10x-5, *, < 0.05) resulting from comparing subsets of duplicates with …
			Ks < 5						Ks < 1
Species	Comparison	Duplication	Pearson's r	P-value	Significance	Spearman's r	P-value	Significance	Pearson's r	P-value	Significance	Spearman's r	P-value	Significance
Arabidopsis	SD (Kn) vs Ks	With PPI	0.508004	1.2351e-108	***	0.368501	4.54415e-54	***	0.262938	3.38759e-21	***	0.254381	6.73988e-20	***
		Without PPI	0.548032	3.22928e-92	***	0.500748	6.71706e-75	***	0.332848	7.04886e-25	***	0.358668	6.83314e-29	***
	ED vs Ks	With PPI	-0.0202658	0.4621		0.0263463	0.33902		-0.113127	0.000352048	*	-0.00560396	0.859933
		Without PPI	0.0805854	0.0457561	*	0.0676986	0.0934682		-0.120145	0.0101496	*	-0.0470899	0.315153
	ED vs SD (Kn)	With PPI	0.10804	8.43892e-05	*	0.313805	1.56951e-31	***	0.110261	0.00049672	*	0.318867	6.29445e-25	***
		Without PPI	0.0860605	0.0328551	*	0.150931	0.000172028	*	0.0618508	0.186881		0.119194	0.0107661	*
Tomato	SD (Kn) vs Ks	With PPI	0.619541	1.09478e-105	***	0.610117	1.0753e-101	***	0.433711	7.25791e-35	***	0.430526	9.22115e-34	***
		Without PPI	0.575889	1.73696e-114	***	0.701589	3.47204e-191	***	0.460545	2.36173e-56	***	0.627852	2.0709e-116	***
	ED vs Ks	With PPI	0.0586616	0.109157		0.0616167	0.0924055		-0.12261	0.00428984	*	-0.100626	0.0192307	*
		Without PPI	-0.117074	0.0126502	*	-0.109746	0.0194696	*	-0.14975	0.00525152	*	-0.142879	0.0077733	*
	ED vs SD (Kn)	With PPI	0.130174	0.000360998	*	0.227024	3.46016e-10	**	0.133328	0.00188458	*	0.140356	0.0010631	*
		Without PPI	-0.120568	0.0102158	*	-0.0418155	0.374582		-0.0255945	0.635186		-0.0415206	0.44138
Maize	SD (Kn) vs Ks	With PPI	0.642275	2.34268e-229	***	0.590038	6.23197e-185	***	0.52647	3.16988e-113	***	0.307388	7.00951e-36	***
		Without PPI	0.690924	1.70272e-299	***	0.619962	1.98218e-224	***	0.497762	7.85955e-111	***	0.392901	4.72852e-66	***
	ED vs Ks	With PPI	0.281881	2.98348e-33	***	0.364755	4.46547e-56	***	0.207077	3.15166e-15	***	0.301654	2.79323e-31	***
		Without PPI	0.125539	5.35241e-06	**	0.325653	1.21585e-33	***	0.2275	4.13562e-14	***	0.344105	2.67731e-31	***
	ED vs SD (Kn)	With PPI	0.155833	5.87481e-11	**	0.357165	1.10893e-53	***	0.174028	3.97888e-11	***	0.286555	2.91111e-28	***
		Without PPI	0.0211723	0.444575		0.237252	3.62086e-18	***	0.199299	4.13271e-11	***	0.232989	9.62519e-15	***
